# Supplementary material for: Screening of differentially expressed genes in the growth plate of broiler chickens with Tibial Dyschondroplasia by microarray analysis
Source: BMC Genomics. 2013 Apr 23;14:276. doi: 10.1186/1471-2164-14-276 (PMC3648502; doi:10.1186/1471-2164-14-276)
Supplement: Additional file 1 — We identified 1630 transcripts as being differentially expressed in the growth plate on days 1, 2 and 6 with one way ANOVA. The 1C, 2C, and 6C designations refer to the control group on days 1, 2, and 6, respectively. The 1T, 2T, and 6T designations refer to the thiram-fed group on days 1, 2 and 6, respectively. We have listed 82 transcripts in sheet 1T vs. 1C, 1385 transcripts in sheet 2T vs. 2C, and 429 transcripts in sheet 6T vs. 6C. A FC (gene expression level following administration of the thiram-containing diet compared with the control) greater than 2.0 represents upregulation, while an FC less than or equal to 2.0 represents downregulation. Ajusted p value was computed by the false discovery rate (FDR) of approximately 5% using Partek GS 6.4. [file 1471-2164-14-276-S1.xls]

## Sheet: 1T vs 1C
Probeset ID	Gene Symbol	Gene Title	Fold-Change(1t vs 1c)	p-value(group)	ajusted p-value(group)
Gga.15700.1.S1_at	BHLHE40	basic helix-loop-helix family, member e40	3.49081	2.29814e-09	3.63386e-07
Gga.15641.1.S1_at	---	---	2.33765	6.2379e-09	7.41906e-07
Gga.14196.1.S1_at	---	---	2.16178	9.18726e-09	9.67298e-07
Gga.985.1.S1_s_at	HSP25	heat shock protein 25	2.05247	2.31411e-08	1.82734e-06
Gga.5666.2.S1_a_at	G0S2	G0/G1switch 2	2.99896	6.31101e-08	3.55377e-06
Gga.20.1.S2_at	FTL	ferritin, light polypeptide	2.0311	7.10751e-08	3.87864e-06
Gga.4132.1.S1_at	ENO2	enolase 2 (gamma, neuronal)	2.3026	8.06811e-08	4.19009e-06
Gga.1930.1.S1_at	---	---	2.04832	8.93508e-08	4.48325e-06
Gga.14398.1.S1_at	---	---	5.74891	1.71257e-07	7.02809e-06
Gga.14878.1.S1_at	---	---	2.13854	2.20187e-07	8.45109e-06
GgaAffx.6826.1.S1_at	TMEM61	transmembrane protein 61	2.03165	3.52696e-07	1.18908e-05
Gga.19906.1.S1_at	---	---	2.14586	4.72099e-07	1.47306e-05
GgaAffx.20781.1.S1_at	---	---	3.36233	6.88122e-07	1.98926e-05
Gga.7890.1.S1_at	SFRP4	secreted frizzled-related protein 4	2.75026	9.98357e-07	2.57164e-05
Gga.4303.1.S1_at	LOX	lysyl oxidase	3.94851	1.05197e-06	2.67753e-05
Gga.16228.1.S1_at	FAM81A	family with sequence similarity 81, member A	2.67805	1.81889e-06	4.10318e-05
Gga.15309.1.S1_at	---	---	-2.25575	2.37439e-06	4.97267e-05
GgaAffx.25055.1.S1_at	INPP4A	inositol polyphosphate-4-phosphatase, type I, 107kDa	2.10832	2.76897e-06	5.62775e-05
GgaAffx.6712.2.S1_s_at	PRKD3	protein kinase D3	2.16026	2.84293e-06	5.74776e-05
GgaAffx.7251.1.S1_at	CCR6	chemokine (C-C motif) receptor 6	-2.01669	3.70665e-06	7.00863e-05
Gga.4120.1.S1_at	DUSP1	dual specificity phosphatase 1	2.5959	4.04162e-06	7.43914e-05
Gga.13267.1.S1_at	TOM1L1	target of myb1 (chicken)-like 1	3.27617	5.88537e-06	9.92674e-05
Gga.13123.1.S1_at	LOC100857689	uncharacterized LOC100857689	2.75468	8.12833e-06	0.000127535
GgaAffx.26108.1.S1_at	FAM81A	family with sequence similarity 81, member A	2.45914	1.03487e-05	0.00015231
GgaAffx.3868.1.S1_at	CHST13	carbohydrate (chondroitin 4) sulfotransferase 13	-2.01132	1.4164e-05	0.000193549
Gga.16592.1.S1_s_at	LOC100857689	uncharacterized LOC100857689	3.05008	1.6664e-05	0.000218566
GgaAffx.21413.1.S1_s_at	---	---	2.31305	1.95261e-05	0.000247269
Gga.739.1.S1_at	P20K	quiescence-specific protein	2.0793	2.23511e-05	0.0002743
GgaAffx.23774.1.S1_at	EPDR1	ependymin related protein 1 (zebrafish)	2.04457	2.68277e-05	0.000315281
GgaAffx.9422.1.S1_at	PTGER4	prostaglandin E receptor 4 (subtype EP4)	-2.19254	3.10624e-05	0.000354244
Gga.17704.1.S1_at	WFIKKN2	WAP, follistatin/kazal, immunoglobulin, kunitz and netrin domain containing 2	5.2296	3.61928e-05	0.000398215
Gga.12790.1.S1_s_at	NT5DC1	5'-nucleotidase domain containing 1	2.01857	8.21247e-05	0.000741663
Gga.11668.1.S1_at	NDRG1	N-myc downstream regulated 1	2.02894	0.000114743	0.000957772
Gga.4003.1.S1_at	CHAC1	ChaC, cation transport regulator homolog 1 (E. coli)	3.21964	0.00012414	0.00101717
Gga.3380.1.S1_at	TRDV3	T cell receptor delta variable 3	-2.23831	0.000126094	0.00103054
Gga.3852.1.S1_at	RHOB	ras homolog gene family, member B	2.10835	0.000177096	0.00133602
GgaAffx.22332.1.S1_at	LOC422321	ras-like protein family member 11A-like	2.87718	0.000249546	0.0017383
Gga.7526.1.S1_at	HS3ST1	heparan sulfate (glucosamine) 3-O-sulfotransferase 1	-2.56468	0.000358567	0.00229334
Gga.13927.1.S1_at	---	---	2.38907	0.000369229	0.00234751
Gga.15807.1.S1_at	---	---	-3.02381	0.000503005	0.00299495
GgaAffx.13213.1.S1_at	VNN1	vanin 1	2.08724	0.000723314	0.0040007
Gga.19750.1.S1_at	---	---	-2.21402	0.000820781	0.00442237
GgaAffx.26393.1.S1_at	FAM102A	family with sequence similarity 102, member A	2.68767	0.000843238	0.0045181
Gga.13152.1.S1_s_at	VNN1	vanin 1	2.00217	0.000923373	0.00485564
GgaAffx.26372.1.S1_at	KIAA0355	KIAA0355	2.08884	0.000931369	0.00488845
GgaAffx.26393.1.S1_s_at	FAM102A	family with sequence similarity 102, member A	3.28366	0.000988233	0.00511574
Gga.1906.2.S1_at	CRISPLD1	cysteine-rich secretory protein LCCL domain containing 1	-2.47775	0.00141348	0.00673612
Gga.10528.1.S1_a_at	---	---	2.99517	0.00160209	0.00745251
GgaAffx.21832.1.S1_s_at	FGF13	fibroblast growth factor 13	2.13138	0.00171771	0.00788844
Gga.249.1.S1_at	SLC6A2	solute carrier family 6 (neurotransmitter transporter, noradrenalin), member 2	2.14989	0.00192074	0.00858951
Gga.4193.1.S1_at	---	---	-2.04029	0.00221078	0.00958404
Gga.9893.1.S1_at	---	---	2.04836	0.0023931	0.0101876
GgaAffx.4033.1.S1_at	HTR7	5-hydroxytryptamine (serotonin) receptor 7 (adenylate cyclase-coupled)	2.08225	0.00327369	0.0129294
Gga.13928.1.S1_at	---	---	2.13585	0.00344399	0.0134384
Gga.1020.1.S1_at	CCL17	chemokine (C-C motif) ligand 17	2.0866	0.00374521	0.0143604
GgaAffx.21423.1.S1_at	FAM102A	family with sequence similarity 102, member A	3.78291	0.00389579	0.0148008
Gga.10496.2.S1_s_at	FAM102A	family with sequence similarity 102, member A	2.19159	0.00432763	0.016032
Gga.12774.1.S1_at	OPRL1	opiate receptor-like 1	2.18346	0.00468036	0.0170213
Gga.11999.1.S1_at	---	---	2.11638	0.00479668	0.0173412
Gga.8975.1.S1_at	---	---	-2.31153	0.00511147	0.018233
Gga.4900.5.S1_at	---	---	-3.44925	0.00622315	0.0212653
GgaAffx.20131.1.S1_s_at	---	---	3.11578	0.00698617	0.0232601
GgaAffx.5979.1.S1_at	AVPR2	arginine vasopressin receptor 2	-2.16609	0.00769195	0.025024
GgaAffx.20634.1.S1_at	GBP	guanylate binding protein	-3.20321	0.00796759	0.0257317
GgaAffx.21576.1.S1_s_at	CHGA	chromogranin A (parathyroid secretory protein 1)	2.0318	0.0097033	0.0299517
Gga.18781.1.S1_at	---	---	-3.7804	0.0113826	0.033863
GgaAffx.6712.1.S1_at	PRKD3	protein kinase D3	2.29523	0.0114546	0.0339985
Gga.7997.1.S1_at	C20H20orf177	chromosome 20 open reading frame, human C20orf177	2.19791	0.0120351	0.035308
GgaAffx.10917.1.S1_s_at	LOC418892	complement C4-like	2.81797	0.0175057	0.0470027
Gga.3013.1.S1_at	COL8A1	collagen, type VIII, alpha 1	2.25453	0.0182368	0.0485193
Gga.8975.1.S1_s_at	LOC420381	GTPase IMAP family member 8-like	-2.73404	0.0191845	0.050404
Gga.6655.1.A1_at	---	---	2.49158	0.0193726	0.0507804
Gga.10528.2.A1_at	---	---	2.25592	0.0204073	0.0529523
Gga.19474.1.S1_at	MAP7D3	MAP7 domain containing 3	-3.38793	0.0227994	0.0575248
Gga.16875.1.S1_at	RPL21	ribosomal protein L21	-3.20283	0.0228106	0.0575402
Gga.17858.1.S1_at	---	---	2.32306	0.0229033	0.0577453
Gga.10776.1.S1_at	---	---	2.56725	0.0239217	0.0596727
Gga.9710.1.S1_at	SH2D4A	SH2 domain containing 4A	2.12292	0.0244468	0.0606692
Gga.178.1.S1_s_at	GBP	guanylate binding protein	-5.74712	0.0339957	0.0779128
Gga.12660.2.S1_a_at	PCSK5	proprotein convertase subtilisin/kexin type 5	-2.12618	0.0407654	0.0893162
Gga.3447.1.S1_at	PLCD1	phospholipase C, delta 1	2.2714	0.0431389	0.0931709
Gga.13727.1.S1_at	LRRC16A	Leucine rich repeat containing 16A	-2.39826	0.0467775	0.099146

## Sheet: 2T vs 2C
Probeset ID	Gene Symbol	Gene Title	Fold-Change(2t vs 2c)	p-value(group)	ajusted p-value(group)
Gga.4111.1.S1_at	SLC38A2	solute carrier family 38, member 2	-2.94778	6.11714e-14	1.17862e-09
Gga.16494.1.S1_s_at	---	---	-2.00863	2.00336e-12	7.01814e-09
GgaAffx.26463.1.S1_at	ACPL2	acid phosphatase-like 2	-2.99689	2.43822e-12	7.22744e-09
Gga.4901.1.S1_at	CA9	carbonic anhydrase IX	33.5702	1.92332e-11	2.5557e-08
GgaAffx.24870.1.S1_s_at	SLC23A2	solute carrier family 23 (nucleobase transporters), member 2	-2.07359	2.21475e-11	2.57306e-08
GgaAffx.5694.1.S1_at	---	---	-2.80502	2.63879e-11	2.57306e-08
GgaAffx.9221.2.S1_at	MFSD5	major facilitator superfamily domain containing 5	3.62126	2.66165e-11	2.57306e-08
Gga.7391.1.S1_at	HARBI1	harbinger transposase derived 1	5.70912	2.67089e-11	2.57306e-08
GgaAffx.8074.1.S1_at	ADAM12	ADAM metallopeptidase domain 12	-3.07306	2.8169e-11	2.63126e-08
Gga.112.1.S1_a_at	RARA	retinoic acid receptor, alpha	6.61527	5.5415e-11	4.27083e-08
Gga.3640.1.S1_at	KTN1	kinectin 1 (kinesin receptor)	4.7074	5.74646e-11	4.28194e-08
GgaAffx.25258.1.S1_at	LBX3	ladybird-like homeobox 3	7.61916	6.36175e-11	4.37768e-08
GgaAffx.703.1.S1_at	DCPS	decapping enzyme, scavenger	2.1818	7.8611e-11	4.96603e-08
Gga.6179.1.A1_at	---	---	89.4994	8.79129e-11	5.29332e-08
Gga.5395.1.S1_at	LOC100859372 /// LOC424917	mucin-4-like /// mucin-4-like	12.8279	1.26434e-10	6.76683e-08
GgaAffx.24799.1.S1_s_at	URB1	URB1 ribosome biogenesis 1 homolog (S. cerevisiae)	-2.20875	1.55175e-10	7.34362e-08
Gga.16056.2.S1_s_at	ANKRD11	ankyrin repeat domain 11	2.42317	1.56268e-10	7.34362e-08
Gga.10202.1.S1_at	---	---	9.17814	1.96741e-10	8.33125e-08
GgaAffx.26777.1.S1_s_at	TXNRD3	thioredoxin reductase 3	-2.6836	2.44044e-10	9.89918e-08
Gga.490.1.S1_at	CHRD	chordin	5.30548	2.56941e-10	1.03138e-07
Gga.6269.2.S1_s_at	FARSB	phenylalanyl-tRNA synthetase, beta subunit	-2.17456	2.69795e-10	1.07181e-07
GgaAffx.24239.1.S1_s_at	TIAM2	T-cell lymphoma invasion and metastasis 2	-3.61282	2.77132e-10	1.08972e-07
Gga.2190.2.S1_a_at	SOCS2	suppressor of cytokine signaling 2	3.2537	4.45846e-10	1.45599e-07
Gga.2386.1.S1_at	SAMD4A	sterile alpha motif domain containing 4A	4.71286	5.97658e-10	1.75807e-07
GgaAffx.20978.1.S1_s_at	FGFR2	fibroblast growth factor receptor 2	-2.09039	6.8834e-10	1.91242e-07
Gga.19423.1.S1_at	PLBD2	phospholipase B domain containing 2	2.05116	6.8983e-10	1.91242e-07
GgaAffx.6405.2.S1_s_at	HSPA4L	heat shock 70kDa protein 4-like	-2.64133	7.282e-10	1.99016e-07
Gga.14181.1.S1_at	---	---	4.22058	7.64655e-10	2.04056e-07
GgaAffx.22486.1.S1_s_at	SRPK2	SRSF protein kinase 2	-2.3604	8.14563e-10	2.08435e-07
Gga.5612.1.S1_at	AK4	adenylate kinase 4	6.94324	1.1188e-09	2.52124e-07
GgaAffx.4520.1.S1_s_at	KIF5B	kinesin family member 5B	-2.04604	1.25955e-09	2.6816e-07
GgaAffx.5619.1.S1_at	PIK3CA	phosphoinositide-3-kinase, catalytic, alpha polypeptide	-2.00912	1.40579e-09	2.81348e-07
GgaAffx.6425.1.S1_s_at	LARP1B	La ribonucleoprotein domain family, member 1B	-2.51399	1.43333e-09	2.81348e-07
GgaAffx.12592.1.S1_at	SERTAD2	SERTA domain containing 2	3.99732	1.44252e-09	2.81348e-07
GgaAffx.11395.1.S1_at	C1H12orf4	chromosome 1 open reading frame, human C12orf4	-3.35355	1.57447e-09	2.93103e-07
Gga.3671.1.S1_at	CSDA	cold shock domain protein A	3.26059	1.63363e-09	2.99772e-07
Gga.16027.1.S1_at	---	---	2.10539	1.69229e-09	3.04735e-07
GgaAffx.25873.1.S1_s_at	KLHL5	kelch-like 5 (Drosophila)	-2.04504	1.82017e-09	3.1882e-07
GgaAffx.21217.1.S1_at	---	---	2.59529	1.90942e-09	3.25573e-07
GgaAffx.21594.1.S1_s_at	---	---	6.67311	1.97766e-09	3.32792e-07
Gga.276.2.S1_a_at	EBF1	early B-cell factor 1	-2.85042	2.10355e-09	3.47899e-07
GgaAffx.26501.1.S1_s_at	OGT	O-linked N-acetylglucosamine (GlcNAc) transferase (UDP-N-acetylglucosamine:polypeptide-	-2.04474	2.16682e-09	3.56831e-07
GgaAffx.74.1.S1_s_at	GFPT1	glutamine--fructose-6-phosphate transaminase 1	3.64683	2.2401e-09	3.61225e-07
Gga.15700.1.S1_at	BHLHE40	basic helix-loop-helix family, member e40	14.5415	2.29814e-09	3.63386e-07
GgaAffx.26430.2.S1_s_at	FAM120A	family with sequence similarity 120A	-2.6116	2.43672e-09	3.83261e-07
Gga.537.2.S1_a_at	VEGFA	vascular endothelial growth factor A	2.78388	2.48336e-09	3.88734e-07
GgaAffx.9243.3.S1_s_at	CNOT6	CCR4-NOT transcription complex, subunit 6	-2.37707	2.78073e-09	4.16948e-07
Gga.18300.1.S1_at	SLITRK2	SLIT and NTRK-like family, member 2	4.92002	2.85516e-09	4.24801e-07
Gga.15323.1.S1_at	---	---	2.45299	3.47327e-09	4.90892e-07
Gga.32.1.S1_at	MAB21L1	mab-21-like 1 (C. elegans)	7.40996	3.49948e-09	4.92163e-07
Gga.15236.1.S1_at	---	---	-2.00977	4.02371e-09	5.53762e-07
Gga.18969.1.S1_s_at	TMBIM1	transmembrane BAX inhibitor motif containing 1	2.01255	4.14055e-09	5.57888e-07
GgaAffx.21176.1.S1_at	---	---	4.17904	4.19318e-09	5.63011e-07
Gga.5256.1.S1_at	REXO1	REX1, RNA exonuclease 1 homolog (S. cerevisiae)	5.12574	4.53698e-09	5.95752e-07
GgaAffx.2750.1.S1_s_at	RAB27A	RAB27A, member RAS oncogene family	-2.43427	4.57586e-09	5.958e-07
Gga.11665.1.S1_s_at	BHLHE40	basic helix-loop-helix family, member e40	19.101	4.592e-09	5.958e-07
GgaAffx.22534.1.S1_s_at	CKAP5	cytoskeleton associated protein 5	-2.14776	5.29233e-09	6.6e-07
Gga.5316.1.S1_at	LRFN5	leucine rich repeat and fibronectin type III domain containing 5	3.07532	5.53154e-09	6.85395e-07
Gga.11389.1.S1_s_at	REXO1	REX1, RNA exonuclease 1 homolog (S. cerevisiae)	2.16426	5.90586e-09	7.17964e-07
Gga.15641.1.S1_at	---	---	10.4097	6.2379e-09	7.41906e-07
Gga.3667.1.S1_at	PDLIM4	PDZ and LIM domain 4	6.11528	6.62322e-09	7.78128e-07
GgaAffx.23990.1.S1_at	CCDC53	coiled-coil domain containing 53	-2.66758	6.75277e-09	7.86157e-07
GgaAffx.12014.1.S1_s_at	APBB1IP	amyloid beta (A4) precursor protein-binding, family B, member 1 interacting protein	-2.47601	6.88584e-09	7.96834e-07
Gga.7211.1.S1_at	TMBIM1	transmembrane BAX inhibitor motif containing 1	2.06584	7.05722e-09	8.09375e-07
Gga.915.1.S1_at	SOCS3	suppressor of cytokine signaling 3	6.87711	7.17876e-09	8.20871e-07
GgaAffx.22125.2.S1_s_at	CPNE8	copine VIII	-2.11349	8.19079e-09	8.95428e-07
GgaAffx.21964.1.S1_at	NOC3L	nucleolar complex associated 3 homolog (S. cerevisiae)	-2.06226	8.19252e-09	8.95428e-07
Gga.5999.3.S1_s_at	PSME3	proteasome (prosome, macropain) activator subunit 3 (PA28 gamma; Ki)	-2.24075	8.83475e-09	9.45686e-07
Gga.728.1.S1_a_at	CDH3	cadherin 3, type 1, P-cadherin (placental)	3.11727	8.89919e-09	9.49946e-07
Gga.10832.1.S1_at	---	---	46.1732	8.96723e-09	9.53661e-07
Gga.14196.1.S1_at	---	---	19.2223	9.18726e-09	9.67298e-07
Gga.6309.1.S1_at	---	---	5.35338	9.45416e-09	9.89989e-07
Gga.7150.1.S1_at	---	---	-2.05818	9.95816e-09	1.02473e-06
GgaAffx.12426.1.S1_s_at	PLSCR1	phospholipid scramblase 1	2.48898	1.00171e-08	1.02662e-06
Gga.1983.1.S1_at	---	---	6.60673	1.05903e-08	1.07677e-06
GgaAffx.8079.2.S1_s_at	ADAM12	ADAM metallopeptidase domain 12	-2.36644	1.07849e-08	1.09368e-06
Gga.15981.1.S1_at	NAMPT	Nicotinamide phosphoribosyltransferase	3.39009	1.08361e-08	1.09598e-06
GgaAffx.9887.1.S1_s_at	SGK3	serum/glucocorticoid regulated kinase family, member 3	-2.77477	1.12116e-08	1.12804e-06
Gga.9779.1.S1_at	CSDC2	cold shock domain containing C2, RNA binding	11.7853	1.15952e-08	1.16359e-06
Gga.16837.1.S1_at	NIPBL /// NIPBL	Nipped-B homolog (Drosophila) /// Nipped-B homolog	-2.11824	1.19208e-08	1.18358e-06
Gga.6575.1.S1_at	RPS12	ribosomal protein S12	2.32625	1.26547e-08	1.23174e-06
GgaAffx.26315.1.S1_s_at	IARS	isoleucyl-tRNA synthetase	-2.06871	1.33614e-08	1.27446e-06
Gga.7224.2.S1_s_at	NRBP1	nuclear receptor binding protein 1	3.45557	1.40573e-08	1.318e-06
GgaAffx.2938.1.S1_at	LOC422179	uncharacterized LOC422179	6.06354	1.43994e-08	1.33707e-06
GgaAffx.7990.1.S1_at	---	---	2.40447	1.51199e-08	1.38068e-06
Gga.15850.1.S1_at	---	---	3.89642	1.54985e-08	1.39867e-06
Gga.16985.1.S1_at	---	---	-2.73564	1.6796e-08	1.4777e-06
Gga.14018.1.S1_at	---	---	-2.56486	1.7279e-08	1.50642e-06
Gga.2197.1.S1_s_at	HK1	hexokinase 1	3.86933	1.79895e-08	1.55431e-06
Gga.19818.1.S1_s_at	PLEKHO2	pleckstrin homology domain containing, family O member 2	-2.04957	1.84048e-08	1.57257e-06
Gga.4128.3.S1_a_at	TNS1	tensin 1	3.43796	1.92893e-08	1.62861e-06
GgaAffx.12756.1.S1_at	BAG3	BCL2-associated athanogene 3	2.26912	1.95707e-08	1.64663e-06
GgaAffx.12414.1.S1_s_at	HMGCR	3-hydroxy-3-methylglutaryl-CoA reductase	-2.0239	2.15472e-08	1.75543e-06
Gga.8567.1.S1_at	STAT3	signal transducer and activator of transcription 3 (acute-phase response factor)	2.24141	2.19263e-08	1.77507e-06
Gga.4982.1.S1_at	ALDOC	aldolase C, fructose-bisphosphate	2.3037	2.25209e-08	1.8148e-06
Gga.4286.1.S1_at	HPX	hemopexin	33.2114	2.28416e-08	1.82734e-06
Gga.7119.1.S1_at	LOC100858166	uncharacterized LOC100858166	5.88278	2.30678e-08	1.82734e-06
Gga.985.1.S1_s_at	HSP25	heat shock protein 25	43.3426	2.31411e-08	1.82734e-06
Gga.4985.1.S2_at	HDAC1	histone deacetylase 1	2.39503	2.33022e-08	1.83628e-06
Gga.12759.1.S1_at	CPNE8	copine VIII	-2.01352	2.50574e-08	1.91205e-06
Gga.59.1.S1_at	FLNC	filamin C, gamma	4.32209	2.6842e-08	2.00846e-06
GgaAffx.9648.1.S1_at	GCNT1	glucosaminyl (N-acetyl) transferase 1, core 2	-2.44924	2.93757e-08	2.12382e-06
Gga.207.1.S1_at	---	---	10.232	3.33214e-08	2.27834e-06
Gga.2240.2.S1_a_at	NCS1	neuronal calcium sensor 1	4.52714	3.72304e-08	2.44408e-06
Gga.11132.1.S1_at	LRRC1	leucine rich repeat containing 1	-3.41655	3.74772e-08	2.4561e-06
Gga.5083.1.S1_at	MYLK2	myosin light chain kinase 2	3.47621	3.94554e-08	2.55378e-06
Gga.1040.1.S1_at	SLC2A1	solute carrier family 2 (facilitated glucose transporter), member 1	2.26865	4.11353e-08	2.61639e-06
GgaAffx.644.1.S1_at	MAP2K4	mitogen-activated protein kinase kinase 4	-2.22773	4.23868e-08	2.68206e-06
GgaAffx.20475.1.S1_at	LOC419755 /// PDZD3	NLR family member X1-like /// PDZ domain containing 3	8.77619	4.66337e-08	2.87525e-06
GgaAffx.6049.2.S1_s_at	C5H15orf29	chromosome 5 open reading frame, human C15orf29	-2.07397	4.86227e-08	2.96468e-06
GgaAffx.22619.1.S1_at	ALG12	asparagine-linked glycosylation 12, alpha-1,6-mannosyltransferase homolog (S. cerevisia	-2.66124	4.99317e-08	3.03011e-06
Gga.11154.1.S1_s_at	STAT3	signal transducer and activator of transcription 3 (acute-phase response factor)	4.71107	5.09608e-08	3.08285e-06
Gga.5282.1.S1_at	---	---	2.84957	5.25439e-08	3.14407e-06
GgaAffx.5646.1.S1_at	---	---	7.73584	5.27446e-08	3.15118e-06
Gga.5168.2.S1_s_at	---	---	-2.17866	5.39848e-08	3.21034e-06
Gga.14556.1.S1_at	---	---	2.66409	5.42084e-08	3.21868e-06
GgaAffx.11962.1.S1_s_at	PSME4	proteasome (prosome, macropain) activator subunit 4	-2.40011	5.61905e-08	3.29753e-06
GgaAffx.6168.1.S1_s_at	AQR	aquarius homolog (mouse)	-2.16061	5.62067e-08	3.29753e-06
Gga.6247.1.S1_a_at	---	---	3.35705	5.68721e-08	3.31298e-06
Gga.16285.1.S1_at	---	---	4.7696	5.88137e-08	3.3726e-06
Gga.13042.1.S1_at	SEMA4B	sema domain, immunoglobulin domain (Ig), transmembrane domain (TM) and short cytoplasmi	3.30257	5.96565e-08	3.41078e-06
GgaAffx.11384.1.S1_s_at	DR1	down-regulator of transcription 1, TBP-binding (negative cofactor 2)	2.44736	6.2259e-08	3.53336e-06
GgaAffx.1550.1.S1_at	---	---	3.6764	6.27028e-08	3.5377e-06
Gga.5666.2.S1_a_at	G0S2	G0/G1switch 2	11.3518	6.31101e-08	3.55377e-06
GgaAffx.26729.1.S1_s_at	---	---	-2.30141	6.44011e-08	3.59724e-06
Gga.20.1.S1_at	FTL	ferritin, light polypeptide	3.19572	6.45982e-08	3.59724e-06
Gga.1473.1.S1_at	JUN	jun proto-oncogene	4.38405	6.57669e-08	3.63605e-06
GgaAffx.24837.1.S1_at	KLF10	Kruppel-like factor 10	4.26199	6.87031e-08	3.77915e-06
Gga.6808.1.A1_at	---	---	2.72544	6.90836e-08	3.79222e-06
Gga.2565.2.S1_s_at	UTP6	UTP6, small subunit (SSU) processome component, homolog (yeast)	-2.22319	7.01497e-08	3.84526e-06
Gga.20.1.S2_at	FTL	ferritin, light polypeptide	3.38954	7.10751e-08	3.87864e-06
Gga.2982.1.S1_at	CDH1	cadherin 1, type 1, E-cadherin (epithelial)	31.3622	7.18418e-08	3.89909e-06
GgaAffx.6936.1.S1_s_at	USP1	ubiquitin specific peptidase 1	-2.17716	7.19412e-08	3.89909e-06
Gga.9168.1.S1_at	S100B	S100 calcium binding protein B	5.34061	7.26985e-08	3.91809e-06
GgaAffx.23573.1.S1_at	2012-09-11	septin 11	4.85232	7.35501e-08	3.9482e-06
Gga.1479.1.S1_at	PTN	pleiotrophin	9.18945	7.50439e-08	4.01237e-06
Gga.16401.1.S1_at	IL13RA1	interleukin 13 receptor, alpha 1	15.9534	7.58559e-08	4.03681e-06
Gga.16607.1.S1_at	---	---	4.4344	7.71664e-08	4.07343e-06
GgaAffx.12896.1.S1_at	SLC7A5	solute carrier family 7 (amino acid transporter light chain, L system), member 5	2.72239	7.77784e-08	4.08893e-06
Gga.7604.2.S1_a_at	PLSCR1	phospholipid scramblase 1	3.01443	7.84432e-08	4.11827e-06
GgaAffx.24832.1.S1_s_at	DOPEY2 /// MORC3	dopey family member 2 /// MORC family CW-type zinc finger 3	-2.28746	7.97982e-08	4.15469e-06
GgaAffx.4109.1.S1_at	LOC770392	cytosolic 5'-nucleotidase 1A-like	-3.50523	7.98492e-08	4.15469e-06
Gga.4132.1.S1_at	ENO2	enolase 2 (gamma, neuronal)	10.4634	8.06811e-08	4.19009e-06
Gga.7764.1.S1_at	---	---	3.80406	8.35202e-08	4.28555e-06
Gga.12605.1.S1_at	CLK1	CDC-like kinase 1	2.24053	8.69011e-08	4.41203e-06
GgaAffx.24305.1.S1_at	MAP3K5	mitogen-activated protein kinase kinase kinase 5	-2.65834	8.7717e-08	4.43011e-06
Gga.1931.1.S1_at	---	---	4.13214	8.83924e-08	4.45838e-06
Gga.1930.1.S1_at	---	---	2.66406	8.93508e-08	4.48325e-06
Gga.14226.1.S1_s_at	---	---	-2.04655	9.08048e-08	4.55028e-06
GgaAffx.5725.1.S1_s_at	ACTL6A	actin-like 6A	-2.2313	9.13572e-08	4.56608e-06
Gga.4614.1.S1_at	ZFYVE19	zinc finger, FYVE domain containing 19	-2.77086	9.24458e-08	4.60258e-06
Gga.3044.1.S1_at	WNT6	wingless-type MMTV integration site family, member 6	9.82227	9.32111e-08	4.62277e-06
GgaAffx.24492.1.S1_at	GABARAPL1	GABA(A) receptor-associated protein like 1	4.35302	9.62892e-08	4.74489e-06
GgaAffx.8681.1.S1_s_at	CNKSR3	CNKSR family member 3	-2.7285	9.89738e-08	4.84619e-06
Gga.12451.1.S1_s_at	---	---	4.67045	1.01863e-07	4.93129e-06
Gga.4422.2.S1_a_at	AK1	adenylate kinase 1	4.13356	1.02194e-07	4.94046e-06
Gga.2197.2.S1_a_at	HK1	hexokinase 1	3.63996	1.03533e-07	4.97395e-06
Gga.8092.1.S1_at	SDPR	serum deprivation response (phosphatidylserine binding protein)	2.82471	1.03648e-07	4.97395e-06
Gga.17626.1.S1_at	---	---	-2.71821	1.04384e-07	4.98921e-06
Gga.3723.1.S1_at	PLA2G4A	phospholipase A2, group IVA (cytosolic, calcium-dependent)	5.02952	1.04651e-07	4.99101e-06
Gga.5376.2.S1_a_at	LOC100859853	growth arrest and DNA damage-inducible protein GADD45 beta-like	7.1236	1.09011e-07	5.14166e-06
Gga.7467.1.S1_at	---	---	6.22173	1.1031e-07	5.17761e-06
Gga.15110.1.S1_at	---	---	2.62054	1.14809e-07	5.32389e-06
GgaAffx.24795.4.S1_s_at	DOPEY1	dopey family member 1	-2.78922	1.17399e-07	5.41147e-06
Gga.17034.1.S1_s_at	YPEL2	yippee-like 2 (Drosophila)	4.16392	1.22778e-07	5.56079e-06
GgaAffx.36.1.S1_at	SLC38A3	solute carrier family 38, member 3	3.12414	1.22887e-07	5.56079e-06
GgaAffx.22363.1.S1_at	ZNF217	zinc finger protein 217	-2.84459	1.27774e-07	5.70542e-06
Gga.9816.1.S1_s_at	CLIC2	chloride intracellular channel 2	2.41151	1.29649e-07	5.76909e-06
GgaAffx.10981.1.S1_s_at	IFT88	intraflagellar transport 88 homolog (Chlamydomonas)	-5.89189	1.43311e-07	6.22798e-06
Gga.5928.1.S1_at	LOXL1	lysyl oxidase-like 1	2.06946	1.43579e-07	6.22798e-06
GgaAffx.20757.1.S1_s_at	TNS1	tensin 1	4.7546	1.48601e-07	6.3839e-06
GgaAffx.22959.1.S1_s_at	REXO1	REX1, RNA exonuclease 1 homolog (S. cerevisiae)	4.33068	1.49762e-07	6.41943e-06
GgaAffx.22421.1.S1_at	SMEK2	SMEK homolog 2, suppressor of mek1 (Dictyostelium)	2.08762	1.50314e-07	6.42232e-06
GgaAffx.20980.1.S1_at	GRIA3	Glutamate receptor, ionotrophic, AMPA 3	9.73124	1.5115e-07	6.42887e-06
GgaAffx.4209.3.S1_s_at	MCAM	melanoma cell adhesion molecule	2.16482	1.52588e-07	6.47233e-06
Gga.4756.1.S1_a_at	---	---	2.19009	1.52675e-07	6.47233e-06
Gga.7478.1.S1_s_at	MTA1	metastasis associated 1	2.10743	1.61307e-07	6.73464e-06
Gga.17533.1.S1_at	SEMA3B	sema domain, immunoglobulin domain (Ig), short basic domain, secreted, (semaphorin) 3B	4.4383	1.61819e-07	6.74859e-06
GgaAffx.22116.1.S1_at	SMPD3	sphingomyelin phosphodiesterase 3, neutral membrane (neutral sphingomyelinase II)	-2.97166	1.63857e-07	6.80969e-06
Gga.14398.1.S1_at	---	---	32.5446	1.71257e-07	7.02809e-06
Gga.4309.1.S1_at	SOX8	SRY (sex determining region Y)-box 8	-2.46498	1.79235e-07	7.25505e-06
Gga.276.1.S1_at	EBF1	early B-cell factor 1	-2.0277	1.85013e-07	7.41883e-06
GgaAffx.12812.1.S1_s_at	FAM45A	family with sequence similarity 45, member A	-2.76314	1.85549e-07	7.43258e-06
Gga.10610.1.S1_s_at	C2H7orf25	chromosome 2 open reading frame, human C7orf25	-2.30511	1.94416e-07	7.71555e-06
Gga.11665.1.S1_at	BHLHE40	basic helix-loop-helix family, member e40	15.2789	1.95103e-07	7.73488e-06
GgaAffx.22101.1.S1_s_at	CHKA	choline kinase alpha	6.22536	1.96757e-07	7.76846e-06
Gga.15075.1.S1_at	---	---	2.21126	1.99597e-07	7.84843e-06
GgaAffx.23434.1.S1_at	HOXA6 /// LOC100857163	homeobox A6 /// homeobox protein Hox-A6-like	3.85497	2.05552e-07	8.02528e-06
GgaAffx.12117.1.S1_s_at	MARCKSL1	MARCKS-like 1	5.42933	2.09129e-07	8.10743e-06
GgaAffx.21171.1.S1_s_at	---	---	4.95682	2.11781e-07	8.20199e-06
Gga.14878.1.S1_at	---	---	3.93114	2.20187e-07	8.45109e-06
Gga.18977.1.S1_at	LOC100857366	Uncharacterized LOC100857366	4.04731	2.24241e-07	8.56405e-06
GgaAffx.23721.2.S1_s_at	---	---	-2.06257	2.25691e-07	8.60068e-06
GgaAffx.11846.1.S1_s_at	JAK1	Janus kinase 1	2.27479	2.2587e-07	8.60068e-06
Gga.19148.1.S1_at	---	---	3.45844	2.40214e-07	9.0172e-06
GgaAffx.21283.1.S1_at	---	---	5.99685	2.40359e-07	9.0172e-06
Gga.2183.1.S1_at	GRTP1	growth hormone regulated TBC protein 1	-4.79522	2.41153e-07	9.02218e-06
GgaAffx.25649.1.S1_at	---	---	30.2275	2.45814e-07	9.16097e-06
GgaAffx.9083.1.S1_at	UGDH	UDP-glucose 6-dehydrogenase	-2.26029	2.51163e-07	9.31078e-06
Gga.865.1.S1_at	---	---	2.74607	2.56366e-07	9.46272e-06
GgaAffx.2519.1.S1_at	LOC416263	LON peptidase N-terminal domain and RING finger protein 2-like	2.9048	2.56781e-07	9.46896e-06
Gga.13354.2.S1_a_at	GARNL3	GTPase activating Rap/RanGAP domain-like 3	-2.07159	2.63411e-07	9.63051e-06
Gga.16219.1.S1_at	RNF19B	ring finger protein 19B	3.43223	2.63995e-07	9.64269e-06
Gga.2589.1.S1_at	PLCG1	phospholipase C, gamma 1	3.02851	2.68865e-07	9.75267e-06
GgaAffx.22069.1.S1_s_at	---	---	2.17535	2.69031e-07	9.75267e-06
GgaAffx.23993.3.S1_s_at	GNPTAB	N-acetylglucosamine-1-phosphate transferase, alpha and beta subunits	-2.7272	2.76733e-07	9.92916e-06
Gga.19412.1.S1_at	NAMPT	Nicotinamide phosphoribosyltransferase	3.23166	2.77783e-07	9.95755e-06
Gga.7566.1.S1_at	LOC424918	uncharacterized LOC424918	2.97755	2.86909e-07	1.02371e-05
GgaAffx.3732.1.S1_at	SAMD10	sterile alpha motif domain containing 10	4.74145	2.99167e-07	1.05726e-05
GgaAffx.24233.1.S1_at	CNKSR3	CNKSR family member 3	-2.51457	3.00326e-07	1.05807e-05
Gga.19276.1.S1_s_at	LOC422177	uncharacterized LOC422177	2.79717	3.02511e-07	1.06071e-05
Gga.4673.1.S1_at	ATG13	ATG13 autophagy related 13 homolog (S. cerevisiae)	2.14319	3.11949e-07	1.08787e-05
GgaAffx.24157.1.S1_at	LOXL3	lysyl oxidase-like 3	4.60786	3.17775e-07	1.1032e-05
Gga.5089.1.S1_at	---	---	2.0701	3.27935e-07	1.13081e-05
Gga.14261.1.A1_at	TIAM2	T-cell lymphoma invasion and metastasis 2	-2.52575	3.3248e-07	1.14212e-05
Gga.5352.1.S1_a_at	ANAPC16	anaphase promoting complex subunit 16	2.08395	3.32544e-07	1.14212e-05
GgaAffx.21239.1.S1_at	MEGF11	multiple EGF-like-domains 11	-2.72809	3.33356e-07	1.14287e-05
GgaAffx.6985.1.S1_at	---	---	2.87479	3.36363e-07	1.15113e-05
GgaAffx.5634.2.S1_s_at	FOXN2	forkhead box N2	-2.74103	3.36941e-07	1.15209e-05
GgaAffx.9023.1.S1_at	ATXN10	ataxin 10	-2.31969	3.39042e-07	1.15824e-05
GgaAffx.20268.1.S1_s_at	LOC418543	uncharacterized LOC418543	63.7175	3.40224e-07	1.16125e-05
Gga.8036.1.S1_s_at	LRRC73	leucine rich repeat containing 73	3.67133	3.42764e-07	1.1639e-05
Gga.4516.2.S1_s_at	2012-09-11	septin 11	6.14058	3.48818e-07	1.18029e-05
GgaAffx.6826.1.S1_at	TMEM61	transmembrane protein 61	9.14782	3.52696e-07	1.18908e-05
GgaAffx.25365.1.S1_at	COMT	catechol-O-methyltransferase	-2.66524	3.61555e-07	1.21258e-05
Gga.11803.2.S1_a_at	DBNDD1	dysbindin (dystrobrevin binding protein 1) domain containing 1	4.69846	3.62253e-07	1.21386e-05
Gga.7396.1.S1_at	---	---	2.52427	3.68516e-07	1.22888e-05
Gga.16883.1.S1_at	LONRF2	LON peptidase N-terminal domain and ring finger 2	5.19455	3.76511e-07	1.24646e-05
GgaAffx.8504.2.S1_s_at	ABCF2	ATP-binding cassette, sub-family F (GCN20), member 2	-2.6467	3.78583e-07	1.25225e-05
Gga.17472.1.S1_at	FAM13A	family with sequence similarity 13, member A	6.08624	3.82447e-07	1.26178e-05
GgaAffx.2403.1.S1_at	PAPD5	PAP associated domain containing 5	2.15119	3.85479e-07	1.26961e-05
GgaAffx.5406.1.S1_at	GPR1	G protein-coupled receptor 1	-2.67389	4.22325e-07	1.3598e-05
Gga.8247.1.S1_a_at	NUP43	nucleoporin 43kDa	3.92375	4.23722e-07	1.36181e-05
Gga.5900.3.S1_a_at	DNAJA4	DnaJ (Hsp40) homolog, subfamily A, member 4	-2.54816	4.27801e-07	1.37263e-05
Gga.13482.1.S1_at	LOC424459	uncharacterized LOC424459	-2.53556	4.35085e-07	1.39252e-05
Gga.3319.1.S1_at	TXNDC5	Thioredoxin domain containing 5 (endoplasmic reticulum)	-5.4396	4.44958e-07	1.4155e-05
GgaAffx.24913.1.S1_at	PHF3	PHD finger protein 3	-2.50764	4.45219e-07	1.4155e-05
GgaAffx.7900.1.S1_at	LOC420793	uncharacterized LOC420793	-2.31391	4.45708e-07	1.4155e-05
GgaAffx.12082.1.S1_s_at	ARRDC1	arrestin domain containing 1	2.68038	4.45804e-07	1.4155e-05
Gga.927.1.S1_at	ANPEP	alanyl (membrane) aminopeptidase (aminopeptidase N, aminopeptidase M, microsomal aminop	6.14535	4.48503e-07	1.41897e-05
Gga.148.1.S1_at	QSOX1	quiescin Q6 sulfhydryl oxidase 1	2.51168	4.50259e-07	1.42219e-05
Gga.6921.1.S1_a_at	CDO1	cysteine dioxygenase, type I	2.11271	4.54285e-07	1.43139e-05
GgaAffx.5667.1.S1_at	---	---	5.51738	4.57993e-07	1.44072e-05
GgaAffx.12452.1.S1_s_at	KLF11	Kruppel-like factor 11	2.94318	4.67491e-07	1.46462e-05
GgaAffx.23282.1.S1_s_at	ZYG11B	zyg-11 homolog B (C. elegans)	-2.52359	4.68786e-07	1.46706e-05
GgaAffx.24406.1.S1_at	SEL1L3	sel-1 suppressor of lin-12-like 3 (C. elegans)	-2.96479	4.69808e-07	1.4671e-05
Gga.19906.1.S1_at	---	---	7.29432	4.72099e-07	1.47306e-05
Gga.18066.1.S1_at	---	---	2.52107	4.87771e-07	1.50853e-05
GgaAffx.4531.1.S1_s_at	PLEKHO2	pleckstrin homology domain containing, family O member 2	-2.02375	4.91742e-07	1.51716e-05
GgaAffx.21110.1.S1_at	---	---	2.92837	5.01321e-07	1.54054e-05
Gga.4985.1.S1_a_at	HDAC1	histone deacetylase 1	3.19548	5.09193e-07	1.55852e-05
Gga.4669.1.S1_at	CDKL2	cyclin-dependent kinase-like 2 (CDC2-related kinase)	-2.18385	5.15055e-07	1.57147e-05
Gga.3731.2.S1_a_at	HIC1	hypermethylated in cancer 1	8.82633	5.29449e-07	1.61028e-05
GgaAffx.563.1.S1_at	DYRK3	dual-specificity tyrosine-(Y)-phosphorylation regulated kinase 3	-2.88055	5.34204e-07	1.61836e-05
Gga.19738.1.S1_s_at	DIAPH3	diaphanous homolog 3 (Drosophila)	-2.66913	6.02182e-07	1.79052e-05
Gga.15974.1.S1_at	---	---	-2.92704	6.12195e-07	1.81608e-05
Gga.13291.1.S1_at	OIT3	oncoprotein induced transcript 3	2.68931	6.19487e-07	1.83207e-05
GgaAffx.12195.1.S1_s_at	YWHAH	tyrosine 3-monooxygenase/tryptophan 5-monooxygenase activation protein, eta polypeptide	2.46029	6.23441e-07	1.84094e-05
GgaAffx.20135.1.S1_s_at	STAT3	signal transducer and activator of transcription 3 (acute-phase response factor)	5.74116	6.43508e-07	1.88948e-05
Gga.11352.1.S1_at	SCN4B	sodium channel, voltage-gated, type IV, beta	5.17463	6.54686e-07	1.9185e-05
Gga.6437.1.S1_at	IL12A	interleukin 12A (natural killer cell stimulatory factor 1, cytotoxic lymphocyte maturat	2.5024	6.57773e-07	1.92608e-05
Gga.9027.1.S1_at	SCARB1	scavenger receptor class B, member 1	6.7505	6.76273e-07	1.96384e-05
Gga.1162.1.S1_at	DDR2	discoidin domain receptor tyrosine kinase 2	2.42159	6.87883e-07	1.98926e-05
GgaAffx.20781.1.S1_at	---	---	63.1006	6.88122e-07	1.98926e-05
GgaAffx.3447.1.S1_s_at	DDX52	DEAD (Asp-Glu-Ala-Asp) box polypeptide 52	-2.33574	7.0165e-07	2.01927e-05
GgaAffx.11771.1.S1_at	ARHGEF6	Rac/Cdc42 guanine nucleotide exchange factor (GEF) 6	2.37271	7.03603e-07	2.02338e-05
GgaAffx.1857.1.S1_s_at	AACS	acetoacetyl-CoA synthetase	-3.08411	7.09147e-07	2.03156e-05
GgaAffx.23064.2.S1_s_at	INPP4B	inositol polyphosphate-4-phosphatase, type II, 105kDa	-2.90454	7.24125e-07	2.06087e-05
Gga.3381.1.S2_at	HOXA3	homeobox A3	2.49462	7.50124e-07	2.12077e-05
GgaAffx.13080.1.S1_at	YPEL2	yippee-like 2 (Drosophila)	3.73878	7.75947e-07	2.17938e-05
GgaAffx.11829.1.S1_s_at	C3H6orf120	chromosome 3 open reading frame, human C6orf120	2.50041	7.82765e-07	2.19108e-05
Gga.9626.3.S1_s_at	CHN1	chimerin (chimaerin) 1	-2.87679	7.89707e-07	2.20198e-05
Gga.5502.2.S1_a_at	ST6GALNAC4	ST6 (alpha-N-acetyl-neuraminyl-2,3-beta-galactosyl-1,3)-N-acetylgalactosaminide alpha-2	2.85598	7.92768e-07	2.20573e-05
Gga.4516.2.S1_at	2012-09-11	septin 11	5.01713	7.93796e-07	2.20699e-05
Gga.16741.1.S1_s_at	BRD1	bromodomain containing 1	-2.52322	8.02491e-07	2.21996e-05
Gga.7199.1.S1_s_at	COMT	catechol-O-methyltransferase	-2.10074	8.11251e-07	2.23937e-05
Gga.1906.1.S1_at	CRISPLD1	cysteine-rich secretory protein LCCL domain containing 1	-4.32015	8.20415e-07	2.25497e-05
Gga.18958.1.S1_at	---	---	-2.74139	8.39526e-07	2.28954e-05
GgaAffx.6515.1.S1_at	FLVCR2	feline leukemia virus subgroup C cellular receptor family, member 2	-2.23017	8.41922e-07	2.29444e-05
Gga.13539.1.S1_at	NPEPPS	aminopeptidase puromycin sensitive	3.22207	8.80766e-07	2.37179e-05
GgaAffx.24685.1.S1_at	ASCC3	activating signal cointegrator 1 complex subunit 3	-2.02493	8.84074e-07	2.37623e-05
Gga.8153.1.S1_at	ENPP6	ectonucleotide pyrophosphatase/phosphodiesterase 6	5.34984	8.96435e-07	2.39822e-05
GgaAffx.20099.1.S1_at	HSP25	heat shock protein 25	17.1567	8.97061e-07	2.39822e-05
GgaAffx.4338.1.S1_s_at	PFKP	phosphofructokinase, platelet	2.18968	9.29673e-07	2.44706e-05
Gga.11576.2.S1_s_at	SEC24A	SEC24 family, member A (S. cerevisiae)	2.03918	9.38984e-07	2.4655e-05
Gga.16148.1.S1_at	LOC100857658	uncharacterized LOC100857658	-2.24029	9.53061e-07	2.49499e-05
Gga.13531.1.S1_at	CCDC47	coiled-coil domain containing 47	2.28	9.62871e-07	2.50874e-05
GgaAffx.24807.1.S1_s_at	OSGIN2	oxidative stress induced growth inhibitor family member 2	4.8516	9.85853e-07	2.54795e-05
GgaAffx.22302.1.S1_at	C14H16orf5	chromosome 14 open reading frame, human C16orf5	2.04297	9.94681e-07	2.56506e-05
Gga.8135.1.S1_at	COQ10B	coenzyme Q10 homolog B (S. cerevisiae)	-6.0613	9.9514e-07	2.56506e-05
Gga.7890.1.S1_at	SFRP4	secreted frizzled-related protein 4	73.5204	9.98357e-07	2.57164e-05
Gga.19225.1.S1_at	---	---	3.47369	1.00292e-06	2.57821e-05
GgaAffx.24459.2.S1_s_at	LPCAT3	lysophosphatidylcholine acyltransferase 3	-2.6518	1.00692e-06	2.58677e-05
Gga.17208.1.S1_s_at	---	---	-2.74974	1.04411e-06	2.66278e-05
Gga.13500.1.S1_at	SRSF3	serine/arginine-rich splicing factor 3	-2.04323	1.04985e-06	2.67566e-05
Gga.4303.1.S1_at	LOX	lysyl oxidase	71.8188	1.05197e-06	2.67753e-05
Gga.13373.1.S1_at	CSGALNACT1	chondroitin sulfate N-acetylgalactosaminyltransferase 1	-2.85517	1.07305e-06	2.72578e-05
Gga.14067.1.S1_s_at	CLK1	CDC-like kinase 1	2.09463	1.10184e-06	2.78058e-05
Gga.6798.1.S1_at	ZNF414	zinc finger protein 414	2.07013	1.11871e-06	2.81762e-05
GgaAffx.12575.1.S1_s_at	ASB9	ankyrin repeat and SOCS box containing 9	-3.42941	1.15075e-06	2.88324e-05
Gga.15233.1.S1_s_at	IFT88	intraflagellar transport 88 homolog (Chlamydomonas)	-3.56536	1.1583e-06	2.89837e-05
Gga.11449.1.S1_at	MLLT6	myeloid/lymphoid or mixed-lineage leukemia (trithorax homolog, Drosophila); translocate	3.35697	1.17724e-06	2.94005e-05
Gga.14.1.S1_at	SEMA3F	sema domain, immunoglobulin domain (Ig), short basic domain, secreted, (semaphorin) 3F	5.63096	1.17921e-06	2.94306e-05
Gga.1652.1.S1_at	SMPD3	sphingomyelin phosphodiesterase 3, neutral membrane (neutral sphingomyelinase II)	-2.00155	1.18214e-06	2.94655e-05
GgaAffx.21196.1.S1_s_at	RERE	arginine-glutamic acid dipeptide (RE) repeats	2.32766	1.19621e-06	2.97394e-05
Gga.7936.1.S1_at	---	---	-2.08465	1.20244e-06	2.98365e-05
GgaAffx.25299.1.S1_s_at	LOC100857565 /// STX1A	syntaxin-1A-like /// syntaxin 1A (brain)	2.49471	1.20594e-06	2.98657e-05
Gga.11873.2.S1_a_at	TNMD	tenomodulin	3.1639	1.24462e-06	3.06462e-05
Gga.750.1.S1_at	MYOD1	myogenic differentiation 1	14.1335	1.24895e-06	3.07263e-05
GgaAffx.21801.1.S1_at	THPO	thrombopoietin	3.38505	1.27226e-06	3.11874e-05
Gga.19047.1.S1_s_at	---	---	-2.06571	1.32141e-06	3.21891e-05
Gga.2582.1.S1_at	TGFBI	transforming growth factor, beta-induced, 68kDa	2.21375	1.33692e-06	3.24831e-05
Gga.5476.1.S1_at	CAB39	calcium binding protein 39	2.12085	1.36803e-06	3.30101e-05
Gga.5306.2.S1_a_at	---	---	3.06705	1.39072e-06	3.3432e-05
GgaAffx.6110.1.S1_s_at	ARHGAP11A	Rho GTPase activating protein 11A	-2.3728	1.40212e-06	3.35909e-05
Gga.536.1.S1_a_at	OASL	2'-5'-oligoadenylate synthetase-like	5.28608	1.40216e-06	3.35909e-05
Gga.17889.1.S1_at	---	---	-3.27097	1.4078e-06	3.36853e-05
GgaAffx.7936.2.S1_s_at	BRD9	bromodomain containing 9	-2.26701	1.42431e-06	3.39548e-05
Gga.16505.1.S1_s_at	---	---	2.19664	1.43902e-06	3.41974e-05
Gga.15337.1.S1_s_at	HMGCS1	3-hydroxy-3-methylglutaryl-CoA synthase 1 (soluble)	-2.28275	1.47467e-06	3.48629e-05
Gga.10266.1.S1_at	---	---	3.29139	1.49091e-06	3.5182e-05
GgaAffx.9520.1.S1_at	TMEM128	transmembrane protein 128	-2.2467	1.50906e-06	3.55451e-05
Gga.3275.1.S1_a_at	---	---	2.01159	1.5266e-06	3.59142e-05
Gga.16296.1.S1_at	AGPAT3	1-acylglycerol-3-phosphate O-acyltransferase 3	-2.11227	1.5325e-06	3.59653e-05
GgaAffx.6003.1.S1_at	PRICKLE1	prickle homolog 1 (Drosophila)	-2.30595	1.5357e-06	3.59966e-05
Gga.5766.1.S1_at	ERO1L	ERO1-like (S. cerevisiae)	6.59088	1.54643e-06	3.62261e-05
Gga.17638.1.S1_at	ATF3	activating transcription factor 3	5.59386	1.55957e-06	3.6423e-05
Gga.11604.2.S1_a_at	LOC100857970	Zinc finger protein 36, C3H1 type-like 1-like	3.02332	1.61517e-06	3.74491e-05
Gga.7114.1.S1_s_at	SNAPC1	small nuclear RNA activating complex, polypeptide 1, 43kDa	9.04439	1.63586e-06	3.78379e-05
Gga.20036.1.S1_at	FBXO11	F-box protein 11	-2.07342	1.63699e-06	3.78412e-05
Gga.9904.1.S1_at	---	---	8.40558	1.64171e-06	3.78938e-05
Gga.5231.1.S1_at	---	---	-2.90735	1.67269e-06	3.8436e-05
Gga.4733.1.A1_at	---	---	2.24162	1.72749e-06	3.93433e-05
Gga.16193.1.S1_at	GRAMD1B	GRAM domain containing 1B	-2.3861	1.80507e-06	4.0884e-05
Gga.2990.1.S1_at	---	---	4.92745	1.80575e-06	4.0884e-05
GgaAffx.21141.1.S1_s_at	---	---	2.52142	1.81232e-06	4.09937e-05
Gga.11749.2.A1_at	---	---	-2.29752	1.81485e-06	4.09937e-05
GgaAffx.12641.1.S1_s_at	SPTLC2	serine palmitoyltransferase, long chain base subunit 2	2.40361	1.81823e-06	4.10318e-05
Gga.16228.1.S1_at	FAM81A	family with sequence similarity 81, member A	6.27156	1.81889e-06	4.10318e-05
Gga.12131.1.S1_at	MID1IP1	MID1 interacting protein 1 (gastrulation specific G12 homolog (zebrafish))	2.54033	1.85916e-06	4.16771e-05
Gga.8926.2.S1_s_at	AZIN1	antizyme inhibitor 1	2.02181	1.88344e-06	4.21264e-05
GgaAffx.9972.1.S1_at	NOP14	NOP14 nucleolar protein homolog (yeast)	-2.22887	1.90323e-06	4.24597e-05
Gga.17401.1.S1_at	---	---	20.697	1.92373e-06	4.27515e-05
Gga.2974.1.S1_at	CACNG3	calcium channel, voltage-dependent, gamma subunit 3	8.74891	1.94241e-06	4.30919e-05
GgaAffx.26088.2.S1_s_at	NAV2	neuron navigator 2	-2.05799	1.95551e-06	4.32581e-05
Gga.203.1.S1_at	SNCB	synuclein, beta	4.92782	1.96072e-06	4.33486e-05
GgaAffx.21371.1.S1_s_at	---	---	-2.01251	1.97177e-06	4.35215e-05
Gga.1229.1.S1_at	---	---	3.25769	1.99047e-06	4.38052e-05
Gga.7604.1.S1_at	PLSCR1	phospholipid scramblase 1	2.66673	2.0024e-06	4.40174e-05
Gga.7620.2.S1_a_at	C1H11orf54	chromosome 1 open reading frame, human C11orf54	-3.14416	2.00692e-06	4.40915e-05
GgaAffx.21203.1.S1_at	---	---	3.77409	2.01524e-06	4.42491e-05
Gga.2725.1.S1_at	NKX6-2	NK6 homeobox 2	2.7322	2.04697e-06	4.47927e-05
GgaAffx.5721.1.S1_at	LCLAT1	lysocardiolipin acyltransferase 1	-2.09634	2.04977e-06	4.48286e-05
Gga.12991.1.S1_at	---	---	2.65186	2.05281e-06	4.48441e-05
Gga.11925.1.S1_at	ANXA7	annexin A7	2.51411	2.05437e-06	4.48528e-05
Gga.1151.2.S1_at	ASCC1 /// SGPL1	activating signal cointegrator 1 complex subunit 1 /// sphingosine-1-phosphate lyase 1	2.62489	2.05784e-06	4.49032e-05
Gga.2858.1.S1_s_at	---	---	-2.15521	2.06322e-06	4.49696e-05
Gga.8125.1.S1_at	GJB1	gap junction protein, beta 1, 32kDa	3.77114	2.09972e-06	4.5482e-05
GgaAffx.6607.2.S1_s_at	LTBP1	latent transforming growth factor beta binding protein 1	-2.5502	2.10633e-06	4.55996e-05
Gga.17055.1.S1_at	SCD	stearoyl-CoA desaturase (delta-9-desaturase)	11.3586	2.129e-06	4.59703e-05
GgaAffx.24078.1.S1_s_at	---	---	-2.31718	2.13552e-06	4.60262e-05
GgaAffx.22872.2.S1_s_at	TNIK	TRAF2 and NCK interacting kinase	3.18538	2.13559e-06	4.60262e-05
Gga.3199.1.S1_at	MMP2	matrix metallopeptidase 2 (gelatinase A, 72kDa gelatinase, 72kDa type IV collagenase)	-2.19536	2.14186e-06	4.61054e-05
Gga.11590.1.S1_a_at	---	---	5.86299	2.19595e-06	4.69333e-05
Gga.871.1.S1_at	SLC2A3	solute carrier family 2 (facilitated glucose transporter), member 3	4.7844	2.19944e-06	4.6982e-05
Gga.7144.1.S1_at	MFSD12	major facilitator superfamily domain containing 12	2.40302	2.22349e-06	4.74169e-05
GgaAffx.10453.1.S1_s_at	SQLE	squalene epoxidase	-3.74356	2.29454e-06	4.84638e-05
Gga.1447.3.S1_s_at	INTS2	integrator complex subunit 2	-2.12178	2.2985e-06	4.85064e-05
Gga.1337.2.S1_a_at	LOC395787	smooth muscle protein phosphatase type 1-binding subunit	-2.36079	2.32861e-06	4.90076e-05
Gga.4587.1.S1_at	FAM13A	Family with sequence similarity 13, member A	3.41158	2.33591e-06	4.91077e-05
Gga.15309.1.S1_at	---	---	-2.20338	2.37439e-06	4.97267e-05
GgaAffx.5515.1.S1_at	---	---	-2.14574	2.40497e-06	5.02851e-05
GgaAffx.26413.1.S1_s_at	COL27A1	collagen, type XXVII, alpha 1	-3.25533	2.43966e-06	5.08174e-05
GgaAffx.10750.1.S1_at	MFSD9	major facilitator superfamily domain containing 9	-2.10375	2.44325e-06	5.08648e-05
Gga.14920.1.S1_at	LOC415844	uncharacterized LOC415844	2.18555	2.4934e-06	5.18247e-05
Gga.3555.1.S1_at	SLC16A3	solute carrier family 16, member 3 (monocarboxylic acid transporter 4)	3.38877	2.53695e-06	5.2588e-05
Gga.17590.1.S1_s_at	CLIC2	chloride intracellular channel 2	4.76642	2.53959e-06	5.26146e-05
Gga.4128.1.S2_at	TNS1	tensin 1	2.53593	2.62516e-06	5.40676e-05
Gga.17223.1.S1_at	---	---	-2.18479	2.70196e-06	5.52654e-05
GgaAffx.6376.1.S1_at	HGSNAT	heparan-alpha-glucosaminide N-acetyltransferase	-2.57301	2.70867e-06	5.53653e-05
Gga.13959.1.S1_at	ZNF385B	Zinc finger protein 385B	-2.3755	2.73478e-06	5.57297e-05
Gga.1014.1.S1_at	---	---	3.09706	2.77043e-06	5.62775e-05
GgaAffx.6810.1.S1_at	CPSF2	cleavage and polyadenylation specific factor 2, 100kDa	-2.33308	2.79091e-06	5.66339e-05
Gga.18342.1.S1_s_at	RREB1	ras responsive element binding protein 1	7.20064	2.83099e-06	5.72663e-05
Gga.19191.1.S1_at	SEZ6L	seizure related 6 homolog (mouse)-like	4.28485	2.90609e-06	5.85484e-05
Gga.4285.1.S1_at	CEBPB	CCAAT/enhancer binding protein (C/EBP), beta	5.05197	2.95394e-06	5.93174e-05
GgaAffx.8729.1.S1_s_at	SOCS7	suppressor of cytokine signaling 7	2.66111	2.98834e-06	5.98834e-05
Gga.8864.1.S1_s_at	AMD1	adenosylmethionine decarboxylase 1	-2.26747	3.02183e-06	6.04601e-05
Gga.6034.1.S1_at	NEK6	NIMA (never in mitosis gene a)-related kinase 6	2.18538	3.04199e-06	6.07689e-05
Gga.1579.1.S1_at	DBNDD2	dysbindin (dystrobrevin binding protein 1) domain containing 2	2.21943	3.05922e-06	6.10736e-05
Gga.5111.1.S1_at	CCDC80	coiled-coil domain containing 80	-2.01365	3.10301e-06	6.16693e-05
GgaAffx.26526.1.S1_s_at	TM9SF3	transmembrane 9 superfamily member 3	-2.01938	3.147e-06	6.22533e-05
Gga.13519.1.S1_s_at	SLC7A5	solute carrier family 7 (amino acid transporter light chain, L system), member 5	4.82344	3.20792e-06	6.31605e-05
GgaAffx.24807.1.S1_at	OSGIN2	oxidative stress induced growth inhibitor family member 2	6.0505	3.21138e-06	6.31605e-05
Gga.7340.1.S1_at	---	---	-3.24161	3.21308e-06	6.31605e-05
GgaAffx.5957.1.S1_at	GALNTL1	UDP-N-acetyl-alpha-D-galactosamine:polypeptide N-acetylgalactosaminyltransferase-like 1	4.60172	3.2158e-06	6.31605e-05
Gga.5262.3.S1_s_at	ACAT2	acetyl-CoA acetyltransferase 2	-4.19624	3.26808e-06	6.38003e-05
Gga.17574.1.S1_s_at	SEC24A	SEC24 family, member A (S. cerevisiae)	2.32741	3.30651e-06	6.43517e-05
Gga.5644.1.S1_s_at	DNAJA1	DnaJ (Hsp40) homolog, subfamily A, member 1	-2.13673	3.36308e-06	6.52877e-05
Gga.9300.1.S1_at	---	---	4.81564	3.36529e-06	6.52978e-05
GgaAffx.2157.2.S1_s_at	CA12	carbonic anhydrase XII	-2.09102	3.40242e-06	6.58524e-05
GgaAffx.24816.1.S1_at	---	---	-2.06366	3.41281e-06	6.59872e-05
Gga.7140.2.S1_s_at	FXYD6	FXYD domain containing ion transport regulator 6	2.92775	3.447e-06	6.64793e-05
GgaAffx.12121.1.S1_at	PDE4B	phosphodiesterase 4B, cAMP-specific	2.71333	3.49766e-06	6.70892e-05
GgaAffx.11002.1.S1_at	CUL5	cullin 5	-2.7831	3.55739e-06	6.79643e-05
GgaAffx.24445.1.S1_s_at	LOC100857565 /// STX1A	syntaxin-1A-like /// syntaxin 1A (brain)	5.03636	3.56148e-06	6.79949e-05
Gga.8434.1.S1_at	IGFBP4	insulin-like growth factor binding protein 4	2.81299	3.56252e-06	6.79949e-05
Gga.16132.1.S1_s_at	---	---	2.22371	3.63094e-06	6.90556e-05
GgaAffx.7810.1.S1_at	---	---	4.23264	3.65532e-06	6.93562e-05
GgaAffx.12026.1.S1_s_at	FOXM1	forkhead box M1	-2.10388	3.65544e-06	6.93562e-05
GgaAffx.12341.1.S1_at	SLC47A1	solute carrier family 47, member 1	2.56132	3.67123e-06	6.96215e-05
GgaAffx.7251.1.S1_at	CCR6	chemokine (C-C motif) receptor 6	-9.65119	3.70665e-06	7.00863e-05
Gga.17510.1.S1_at	LOC100858594	Uncharacterized LOC100858594	-2.00802	3.73351e-06	7.04558e-05
GgaAffx.23596.1.S1_s_at	MAP3K4	mitogen-activated protein kinase kinase kinase 4	-2.11322	3.74945e-06	7.06528e-05
GgaAffx.10561.2.S1_s_at	NRBP1	nuclear receptor binding protein 1	3.13614	3.78836e-06	7.11772e-05
GgaAffx.2464.1.S1_at	PRMT3	protein arginine methyltransferase 3	-2.5137	3.81994e-06	7.16518e-05
GgaAffx.4777.1.S1_at	TIPIN	TIMELESS interacting protein	-2.36545	3.83865e-06	7.18418e-05
Gga.2178.2.S1_at	DOT1L	DOT1-like, histone H3 methyltransferase (S. cerevisiae)	3.05645	3.87737e-06	7.23556e-05
GgaAffx.8420.1.S1_at	VAT1L	vesicle amine transport protein 1 homolog (T. californica)-like	-2.36686	3.89993e-06	7.26359e-05
Gga.4120.1.S1_at	DUSP1	dual specificity phosphatase 1	5.76834	4.04162e-06	7.43914e-05
GgaAffx.12133.1.S1_at	SQLE	squalene epoxidase	-2.48156	4.0926e-06	7.4992e-05
Gga.11672.1.S1_at	SPPL2A	signal peptide peptidase like 2A	-2.13118	4.10587e-06	7.51637e-05
Gga.17387.1.S1_at	---	---	2.54721	4.12997e-06	7.54616e-05
GgaAffx.8303.1.S1_at	RERG	RAS-like, estrogen-regulated, growth inhibitor	-2.29254	4.19135e-06	7.62217e-05
Gga.15258.1.S1_at	SLC39A14	solute carrier family 39 (zinc transporter), member 14	2.35577	4.21822e-06	7.64317e-05
Gga.7376.1.S1_at	ELOVL6	ELOVL fatty acid elongase 6	-3.09878	4.21877e-06	7.64317e-05
GgaAffx.23219.1.S1_s_at	FAM13A	family with sequence similarity 13, member A	4.83809	4.28906e-06	7.75593e-05
GgaAffx.26702.1.S1_s_at	DOCK11	dedicator of cytokinesis 11	2.99531	4.29168e-06	7.75704e-05
Gga.16407.1.S1_at	---	---	2.52618	4.30286e-06	7.76995e-05
GgaAffx.21348.1.A1_s_at	PLBD2	phospholipase B domain containing 2	2.09327	4.39939e-06	7.90932e-05
Gga.2197.1.S2_at	HK1	hexokinase 1	2.35537	4.49953e-06	8.04936e-05
Gga.3035.1.S1_at	EPAS1	endothelial PAS domain protein 1	-5.24876	4.50421e-06	8.05054e-05
Gga.8541.1.S1_at	TNKS	tankyrase, TRF1-interacting ankyrin-related ADP-ribose polymerase	2.1665	4.51951e-06	8.07041e-05
GgaAffx.2157.1.S1_at	CA12	carbonic anhydrase XII	-2.1458	4.53229e-06	8.08573e-05
Gga.3217.1.S1_at	MAN1B1	mannosidase, alpha, class 1B, member 1	-2.06287	4.73112e-06	8.39382e-05
Gga.3667.1.S2_s_at	---	---	2.13927	4.90055e-06	8.63792e-05
Gga.9645.1.S1_a_at	HCCS	holocytochrome c synthase	-2.02483	4.97022e-06	8.71768e-05
Gga.19233.1.S1_s_at	PDE4B	phosphodiesterase 4B, cAMP-specific	2.28817	4.98577e-06	8.737e-05
Gga.1375.2.S1_s_at	SRP54	signal recognition particle 54kDa	-2.01549	4.99611e-06	8.74717e-05
Gga.662.1.S1_at	CNOT2	CCR4-NOT transcription complex, subunit 2	4.75587	5.00277e-06	8.75485e-05
Gga.17902.1.S1_at	---	---	-2.83457	5.05938e-06	8.83486e-05
Gga.892.1.S1_at	ID1	inhibitor of DNA binding 1, dominant negative helix-loop-helix protein	2.9069	5.08347e-06	8.85987e-05
GgaAffx.24630.1.S1_at	DTNA	dystrobrevin, alpha	4.09669	5.10634e-06	8.88365e-05
GgaAffx.10534.3.S1_s_at	LPIN1	lipin 1	-2.37271	5.16544e-06	8.9622e-05
Gga.18988.1.S1_at	MADD	MAP-kinase activating death domain	2.51767	5.2103e-06	9.02783e-05
Gga.16167.1.S1_at	---	---	2.3404	5.24046e-06	9.0653e-05
Gga.17073.1.S1_at	SLC25A32	solute carrier family 25, member 32	-2.56371	5.49965e-06	9.45318e-05
GgaAffx.8887.1.S1_s_at	VNN1	vanin 1	2.76449	5.49995e-06	9.45318e-05
GgaAffx.10997.2.S1_s_at	KDELC2	KDEL (Lys-Asp-Glu-Leu) containing 2	-2.27664	5.6719e-06	9.6734e-05
Gga.17860.1.S1_at	DOK7	docking protein 7	5.38528	5.68516e-06	9.68942e-05
GgaAffx.13207.1.S1_s_at	LIMD2	LIM domain containing 2	3.79394	5.69383e-06	9.6999e-05
Gga.136.1.S1_at	SEMA3E	sema domain, immunoglobulin domain (Ig), short basic domain, secreted, (semaphorin) 3E	-4.87881	5.77447e-06	9.79829e-05
GgaAffx.11224.2.S1_s_at	SLC25A32	solute carrier family 25, member 32	-2.29757	5.79448e-06	9.82148e-05
Gga.11590.2.S1_x_at	---	---	5.03015	5.82643e-06	9.86473e-05
GgaAffx.3526.1.S1_at	PDE12	phosphodiesterase 12	-2.75238	5.82899e-06	9.86474e-05
GgaAffx.20475.1.S1_s_at	LOC419755 /// PDZD3	NLR family member X1-like /// PDZ domain containing 3	4.84811	5.87815e-06	9.92179e-05
Gga.13267.1.S1_at	TOM1L1	target of myb1 (chicken)-like 1	7.9149	5.88537e-06	9.92674e-05
GgaAffx.7013.1.S1_s_at	LOC100858905	homeobox protein Hox-A10-like	2.5965	5.90519e-06	9.94565e-05
Gga.16403.1.S1_at	---	---	5.31492	5.94391e-06	9.98468e-05
Gga.9837.1.S1_at	DCAF4	DDB1 and CUL4 associated factor 4	-2.34731	5.97603e-06	0.000100299
GgaAffx.22331.1.S1_at	ARMC9	armadillo repeat containing 9	-2.58476	6.01168e-06	0.000100678
Gga.16348.1.S1_at	ZAR1	zygote arrest 1	2.28474	6.10132e-06	0.000101649
GgaAffx.12032.1.S1_s_at	ORAI1	ORAI calcium release-activated calcium modulator 1	3.41645	6.10397e-06	0.000101649
GgaAffx.26769.1.S1_s_at	LRRC8D	leucine rich repeat containing 8 family, member D	-2.17603	6.15542e-06	0.000102262
Gga.17591.1.S1_at	---	---	-2.27845	6.26592e-06	0.000103763
GgaAffx.349.4.S1_s_at	PER3	period homolog 3 (Drosophila)	5.21656	6.46595e-06	0.000106481
Gga.4535.2.S1_a_at	AKAP12	A kinase (PRKA) anchor protein 12	-2.01067	6.68065e-06	0.000109269
Gga.9290.1.S1_at	HS2ST1	heparan sulfate 2-O-sulfotransferase 1	-2.9871	6.73697e-06	0.000109915
Gga.16548.1.S1_at	---	---	-2.47095	6.74007e-06	0.000109915
GgaAffx.9643.1.S1_at	PCSK5	proprotein convertase subtilisin/kexin type 5	-2.52505	6.9169e-06	0.000112117
Gga.18976.1.S1_at	---	---	-3.03519	6.93564e-06	0.000112296
Gga.12858.1.S1_at	GATSL2	GATS protein-like 2	-2.31134	6.95526e-06	0.000112519
Gga.1005.1.S1_s_at	---	---	2.26955	7.02419e-06	0.000113349
Gga.2029.1.S1_at	BORA	bora, aurora kinase A activator	-2.10926	7.09539e-06	0.000114259
Gga.6248.1.S1_at	FNDC5	fibronectin type III domain containing 5	2.17293	7.39206e-06	0.000118294
Gga.11447.1.S1_a_at	PLA2G10	phospholipase A2, group X	-7.37149	7.41972e-06	0.000118491
Gga.6371.2.S1_a_at	BTG2	BTG family, member 2	11.2164	7.51637e-06	0.000119836
Gga.3113.1.S1_at	NCALD	neurocalcin delta	2.79829	7.52151e-06	0.000119868
GgaAffx.4209.1.S1_s_at	MCAM	melanoma cell adhesion molecule	2.53788	7.54331e-06	0.000120067
GgaAffx.24739.1.S1_at	JPH1	junctophilin 1	-3.47927	7.85002e-06	0.000124033
GgaAffx.25899.1.S1_s_at	TRRAP	transformation/transcription domain-associated protein	-2.05783	7.94607e-06	0.000125185
GgaAffx.8825.1.S1_at	MATN2	matrilin 2	3.9277	8.01084e-06	0.000125999
Gga.13123.1.S1_at	LOC100857689	uncharacterized LOC100857689	7.73523	8.12833e-06	0.000127535
GgaAffx.10727.5.S1_s_at	ATP10A	ATPase, class V, type 10A	-2.20968	8.24537e-06	0.000128945
GgaAffx.26656.1.S1_at	SQSTM1	sequestosome 1	2.23073	8.50017e-06	0.000132206
Gga.8908.1.S1_at	TXNRD3	thioredoxin reductase 3	-2.08992	8.5531e-06	0.00013274
GgaAffx.10347.1.S1_at	LOC418544	cystathionine beta-synthase-like	2.33821	8.62808e-06	0.000133688
GgaAffx.11361.1.S1_at	---	---	2.08022	8.63615e-06	0.000133706
GgaAffx.22884.1.S1_s_at	NVL	nuclear VCP-like	-2.40709	8.80279e-06	0.000135522
Gga.4932.1.S1_at	JAG2	jagged 2	3.52078	8.9042e-06	0.000136648
Gga.16397.1.S1_at	COL9A1	Collagen, type IX, alpha 1	-2.0677	9.08747e-06	0.000138812
GgaAffx.1550.1.A1_at	---	---	3.94432	9.16505e-06	0.000139705
Gga.851.1.S1_at	HBE	hemoglobin, beta	2.46082	9.2242e-06	0.000140219
Gga.837.1.S1_a_at	NPY	neuropeptide Y	3.76651	9.27816e-06	0.000140872
Gga.8130.1.S1_at	SGK2	serum/glucocorticoid regulated kinase 2	-3.97156	9.4374e-06	0.000142616
Gga.12566.1.S1_at	LRRC42	leucine rich repeat containing 42	4.63014	9.47538e-06	0.000142854
GgaAffx.22732.1.S1_s_at	FBXO11	F-box protein 11	-2.88698	9.56752e-06	0.00014401
Gga.7442.1.S1_at	PTGER3	prostaglandin E receptor 3 (subtype EP3)	2.73432	9.78828e-06	0.000146482
GgaAffx.3538.1.S1_at	LOC416911	probable tumor suppressor protein MN1-like	2.02636	9.83219e-06	0.000146774
Gga.17261.1.S1_at	---	---	2.68098	1.00451e-05	0.000149224
Gga.8200.2.S1_a_at	---	---	-2.14403	1.00515e-05	0.000149262
GgaAffx.3689.1.S1_at	FAM69A	family with sequence similarity 69, member A	-2.25764	1.01552e-05	0.000150396
Gga.18838.1.S1_at	---	---	-2.63531	1.02991e-05	0.000151769
GgaAffx.26108.1.S1_at	FAM81A	family with sequence similarity 81, member A	7.71133	1.03487e-05	0.00015231
GgaAffx.21974.1.S1_at	---	---	5.00563	1.03937e-05	0.000152733
Gga.12482.1.S1_at	---	---	2.81255	1.04126e-05	0.000152795
Gga.17229.1.S1_at	---	---	-2.25222	1.05826e-05	0.000154645
GgaAffx.26781.1.S1_at	---	---	2.06481	1.05969e-05	0.000154679
Gga.2148.3.S1_a_at	SLC31A1	solute carrier family 31 (copper transporters), member 1	-2.28712	1.06161e-05	0.000154901
Gga.4356.1.S1_at	KCNK1	potassium channel, subfamily K, member 1	-2.18321	1.07566e-05	0.000156476
GgaAffx.26122.1.S1_at	GPT2	glutamic pyruvate transaminase (alanine aminotransferase) 2	-3.02184	1.08463e-05	0.000157603
Gga.3293.1.S1_at	---	---	-2.47961	1.13159e-05	0.000163134
Gga.5360.2.S1_a_at	TSC22D3	TSC22 domain family, member 3	3.57524	1.14465e-05	0.000164463
GgaAffx.21279.1.S1_at	UPP1	uridine phosphorylase 1	5.44661	1.15304e-05	0.000165484
Gga.2837.2.S1_at	---	---	-2.39718	1.15491e-05	0.000165506
Gga.20045.1.S1_s_at	TJP1	tight junction protein 1 (zona occludens 1)	-2.25061	1.19153e-05	0.000169744
GgaAffx.6955.1.S1_s_at	MPP6	membrane protein, palmitoylated 6 (MAGUK p55 subfamily member 6)	3.13275	1.22553e-05	0.000173051
Gga.4632.4.S1_a_at	RPL10A	ribosomal protein L10a	2.14737	1.2577e-05	0.000176973
GgaAffx.22522.1.S1_at	BHLHE40	basic helix-loop-helix family, member e40	3.50897	1.2669e-05	0.000178045
Gga.5576.1.S1_a_at	H4 /// H4-VII /// LOC100858049 /// LOC427884 /// LOC770005 /// LOC770079 /// LOC770142	germinal histone H4 gene /// histone H4-VII /// histone H4-like /// histone H4-like ///	2.23403	1.30404e-05	0.000181938
Gga.8292.1.S1_at	CAMTA1	calmodulin binding transcription activator 1	2.51518	1.31174e-05	0.000182626
Gga.16596.1.S1_at	PID1	phosphotyrosine interaction domain containing 1	2.41832	1.32727e-05	0.000184198
Gga.13980.1.S1_at	CXCR7	chemokine (C-X-C motif) receptor 7	-2.04859	1.34338e-05	0.000185879
Gga.8173.1.S1_at	C24H11orf34	chromosome 24 open reading frame, human C11orf34	2.885	1.36573e-05	0.000188362
GgaAffx.426.2.S1_s_at	MYO1D	myosin ID	2.02161	1.36743e-05	0.000188529
Gga.11198.1.S1_at	ZDHHC2	zinc finger, DHHC-type containing 2	2.30483	1.37444e-05	0.000189293
Gga.7754.1.S1_at	TMEM119	transmembrane protein 119	2.30836	1.37504e-05	0.000189308
Gga.12065.1.S1_at	SAPS2	SAPS domain family, member 2	4.23968	1.37757e-05	0.000189521
GgaAffx.3868.1.S1_at	CHST13	carbohydrate (chondroitin 4) sulfotransferase 13	-3.1606	1.4164e-05	0.000193549
GgaAffx.21630.1.S1_at	---	---	-2.10107	1.41938e-05	0.000193779
Gga.18338.1.S1_s_at	OGFRL1	opioid growth factor receptor-like 1	-2.09651	1.4241e-05	0.000193779
Gga.7672.3.S1_s_at	PPP6R3	protein phosphatase 6, regulatory subunit 3	-2.05731	1.44385e-05	0.000196049
Gga.8373.1.S1_at	RAPGEF3	Rap guanine nucleotide exchange factor (GEF) 3	2.52738	1.45271e-05	0.000196975
Gga.163.1.S1_at	MESP2	mesoderm posterior 2 homolog (mouse)	2.20216	1.46071e-05	0.000197642
GgaAffx.25742.1.S1_at	BFAR	bifunctional apoptosis regulator	-2.38196	1.46569e-05	0.000198177
Gga.3704.1.S1_at	---	---	2.01751	1.46923e-05	0.000198386
GgaAffx.3437.3.S1_s_at	PTH1R	parathyroid hormone 1 receptor	-2.4829	1.53529e-05	0.000205837
GgaAffx.1805.1.A1_at	---	---	-2.47869	1.54123e-05	0.000206434
Gga.8851.2.S1_a_at	IDI1	isopentenyl-diphosphate delta isomerase 1	-2.1848	1.5451e-05	0.000206881
Gga.3154.1.S1_at	RHOQ	ras homolog gene family, member Q	2.23929	1.58947e-05	0.000211281
GgaAffx.13032.1.S1_s_at	KIF23	kinesin family member 23	-2.15733	1.59692e-05	0.000211906
Gga.8005.1.S1_at	---	---	2.49922	1.61836e-05	0.000213961
GgaAffx.12469.1.S1_at	ELOVL6	ELOVL fatty acid elongase 6	-2.30995	1.62122e-05	0.000214171
GgaAffx.20083.1.S1_at	HOXA5	homeobox A5	2.32967	1.6225e-05	0.000214267
GgaAffx.21837.1.S1_s_at	GAL5	Gal 5	2.48783	1.62744e-05	0.000214771
GgaAffx.3863.1.S1_s_at	LSS	lanosterol synthase (2,3-oxidosqualene-lanosterol cyclase)	-2.4498	1.63198e-05	0.000215223
Gga.2695.1.S1_at	RBPMS2	RNA binding protein with multiple splicing 2	2.64039	1.64026e-05	0.000216093
Gga.19735.1.S1_at	SET	SET nuclear oncogene	-2.18324	1.64188e-05	0.000216197
Gga.12849.1.S1_at	SMOC2	SPARC related modular calcium binding 2	-2.00312	1.6538e-05	0.000217365
GgaAffx.4722.1.S1_s_at	PPP2R2B	protein phosphatase 2, regulatory subunit B, beta	2.88517	1.65385e-05	0.000217365
GgaAffx.12469.1.S1_s_at	ELOVL6	ELOVL fatty acid elongase 6	-2.73486	1.66377e-05	0.000218295
Gga.16592.1.S1_s_at	LOC100857689	uncharacterized LOC100857689	9.19126	1.6664e-05	0.000218566
Gga.11322.1.S1_at	STXBP1	syntaxin binding protein 1	2.22907	1.66809e-05	0.000218607
Gga.9752.1.S1_at	ITPKB	inositol-trisphosphate 3-kinase B	2.52441	1.66892e-05	0.000218607
GgaAffx.8033.1.S1_at	RNF144B	ring finger protein 144B	11.7497	1.67807e-05	0.000219574
Gga.7330.2.S1_a_at	SLC9A7	solute carrier family 9 (sodium/hydrogen exchanger), member 7	-2.29854	1.6864e-05	0.000220589
GgaAffx.8812.1.A1_at	PCYOX1	prenylcysteine oxidase 1	2.06031	1.72631e-05	0.000224741
GgaAffx.12392.1.S1_s_at	BDH1	3-hydroxybutyrate dehydrogenase, type 1	-2.12609	1.72725e-05	0.000224787
GgaAffx.25782.2.S1_s_at	LOC427010 /// ZFR	zinc finger RNA-binding protein-like /// zinc finger RNA binding protein	-2.50129	1.75535e-05	0.000227637
Gga.11604.1.S1_x_at	LOC100857970	Zinc finger protein 36, C3H1 type-like 1-like	2.12267	1.83672e-05	0.000236163
Gga.20020.1.S1_s_at	PKNOX2	PBX/knotted 1 homeobox 2	2.05124	1.84109e-05	0.000236462
GgaAffx.11255.1.S1_at	SLC38A3	solute carrier family 38, member 3	4.27249	1.85852e-05	0.000238092
Gga.9446.1.S1_s_at	NKX3-2	NK3 homeobox 2	-2.78489	1.86977e-05	0.000239211
Gga.15232.1.S1_at	SLC2A3	Solute carrier family 2 (facilitated glucose transporter), member 3	2.94945	1.8754e-05	0.000239762
Gga.14976.1.S1_at	---	---	2.37048	1.89448e-05	0.000241958
Gga.11992.1.S1_at	WWC1	WW and C2 domain containing 1	2.18784	1.90572e-05	0.000242847
Gga.5520.1.S1_at	NDRG1	N-myc downstream regulated 1	4.22885	1.91041e-05	0.000243283
Gga.14603.1.S1_at	---	---	-2.1337	1.93374e-05	0.000245687
GgaAffx.21557.1.S1_at	---	---	3.34829	1.93978e-05	0.000246048
GgaAffx.21413.1.S1_s_at	---	---	2.46754	1.95261e-05	0.000247269
GgaAffx.20897.1.S1_s_at	SLC38A1	Solute carrier family 38, member 1	-2.08503	1.96707e-05	0.000248481
Gga.20060.1.S1_at	ABAT	4-aminobutyrate aminotransferase	2.54853	1.97557e-05	0.00024903
Gga.13515.1.S1_at	LBR	lamin B receptor	-2.38329	1.98061e-05	0.000249502
Gga.11992.1.S1_s_at	WWC1	WW and C2 domain containing 1	3.61083	2.03793e-05	0.00025489
Gga.15810.1.S1_at	SCUBE3	signal peptide, CUB domain, EGF-like 3	3.97058	2.05132e-05	0.000256232
Gga.4032.1.S1_at	NRP1	neuropilin 1	-2.2102	2.07987e-05	0.000258541
Gga.7040.1.S1_at	CTSH	cathepsin H	2.07451	2.16375e-05	0.000266987
Gga.19934.1.S1_at	SNAI2	snail homolog 2 (Drosophila)	-3.08105	2.1949e-05	0.000269881
GgaAffx.9890.1.S1_at	WFS1	Wolfram syndrome 1 (wolframin)	-2.15493	2.20514e-05	0.000270866
GgaAffx.23775.1.S1_s_at	SFRP4	secreted frizzled-related protein 4	18.3974	2.23126e-05	0.000273914
Gga.9960.1.S1_s_at	LOC428505 /// LOC769743 /// LOC770839	SUN domain-containing protein 3-like /// SUN domain-containing protein 3-like /// SUN d	2.04507	2.26562e-05	0.000277337
GgaAffx.1829.1.S1_at	---	---	2.37292	2.27561e-05	0.000278196
Gga.12480.1.S1_s_at	DUSP26	dual specificity phosphatase 26 (putative)	3.49363	2.28621e-05	0.00027906
Gga.19716.1.S1_at	---	---	3.86839	2.28926e-05	0.000279248
Gga.6489.1.S1_at	LOC417380	uncharacterized LOC417380	4.86114	2.29667e-05	0.000279981
Gga.2178.2.S1_a_at	DOT1L	DOT1-like, histone H3 methyltransferase (S. cerevisiae)	3.0301	2.31386e-05	0.000281298
Gga.2641.1.S1_at	NCKAP5	NCK-associated protein 5	-3.18025	2.32344e-05	0.000282202
GgaAffx.7693.2.S1_at	ELP4	elongation protein 4 homolog (S. cerevisiae)	-3.3182	2.32632e-05	0.000282434
GgaAffx.9274.1.S1_at	FDPS	farnesyl diphosphate synthase (farnesyl pyrophosphate synthetase, dimethylallyltranstra	-4.31056	2.37194e-05	0.00028638
Gga.17046.1.S1_at	LONRF3	LON peptidase N-terminal domain and ring finger 3	-3.37089	2.3761e-05	0.000286582
GgaAffx.25639.1.S1_at	PDXDC1	pyridoxal-dependent decarboxylase domain containing 1	-2.21755	2.39047e-05	0.000288045
Gga.19607.1.S1_at	---	---	-2.55795	2.3928e-05	0.000288145
Gga.16544.1.S1_s_at	CLIC2	chloride intracellular channel 2	5.6046	2.41565e-05	0.000290534
GgaAffx.24844.1.S1_at	LRP12	low density lipoprotein receptor-related protein 12	-2.79244	2.41755e-05	0.000290581
GgaAffx.20246.1.S1_s_at	---	---	-2.11318	2.42735e-05	0.000291396
Gga.18787.1.S1_at	---	---	-2.17763	2.44283e-05	0.00029298
Gga.12657.1.S1_at	RAB28	RAB28, member RAS oncogene family	-2.37929	2.44655e-05	0.000293335
Gga.13531.1.S1_s_at	CCDC47	coiled-coil domain containing 47	2.44474	2.46761e-05	0.000295491
Gga.2790.1.S1_at	---	---	-3.19338	2.48111e-05	0.000296648
Gga.13105.1.S1_at	---	---	4.55433	2.50851e-05	0.000299366
Gga.6198.1.S1_s_at	FYTTD1	forty-two-three domain containing 1	2.3061	2.57346e-05	0.000305792
GgaAffx.4077.1.S1_at	PROCR	protein C receptor, endothelial	2.27376	2.60746e-05	0.000308974
Gga.3754.2.S1_at	HES1	hairy and enhancer of split 1, (Drosophila)	3.02338	2.64834e-05	0.000312216
GgaAffx.23774.1.S1_at	EPDR1	ependymin related protein 1 (zebrafish)	2.69137	2.68277e-05	0.000315281
Gga.3624.1.S1_at	PDE3B	phosphodiesterase 3B, cGMP-inhibited	2.53477	2.74204e-05	0.000321071
Gga.2631.1.S1_at	NR0B1	nuclear receptor subfamily 0, group B, member 1	4.34523	2.78977e-05	0.000325572
Gga.12174.1.S1_at	---	---	5.32961	2.8779e-05	0.000334136
GgaAffx.25021.1.S1_at	MSRA	methionine sulfoxide reductase A	-2.40475	2.8817e-05	0.000334376
Gga.759.1.S1_at	IGFBP2	insulin-like growth factor binding protein 2, 36kDa	2.41596	2.88993e-05	0.000334845
Gga.8473.1.S1_s_at	NDRG1	N-myc downstream regulated 1	3.33353	2.90167e-05	0.000335844
GgaAffx.20263.1.S1_s_at	---	---	-2.35998	3.01373e-05	0.000346456
Gga.9060.1.S1_at	LOC770392	cytosolic 5'-nucleotidase 1A-like	-3.05145	3.02476e-05	0.000347212
Gga.5033.1.S1_at	BRAF	v-raf murine sarcoma viral oncogene homolog B1	2.14809	3.04969e-05	0.000349587
Gga.19166.1.S1_at	---	---	-2.12855	3.08034e-05	0.000352021
Gga.16048.1.S1_s_at	---	---	-2.24295	3.13329e-05	0.000356313
GgaAffx.6378.1.S1_at	SGK196	protein kinase-like protein SgK196	-2.432	3.16702e-05	0.00035905
Gga.13346.1.S1_a_at	LOC422150	uncharacterized LOC422150	2.93869	3.20733e-05	0.000362766
GgaAffx.8972.1.S1_s_at	MANSC1	MANSC domain containing 1	-2.71901	3.23265e-05	0.000365202
Gga.16939.1.S1_at	---	---	-2.62195	3.24363e-05	0.000366227
GgaAffx.24028.1.S1_s_at	CREB3L2	cAMP responsive element binding protein 3-like 2	2.21902	3.27301e-05	0.000368975
GgaAffx.12241.1.S1_s_at	GMNN	geminin, DNA replication inhibitor	2.01929	3.32924e-05	0.000373594
GgaAffx.8210.1.S1_s_at	C3H6orf211	chromosome 3 open reading frame, human C6orf211	-2.65194	3.35828e-05	0.000375234
Gga.15130.1.S1_at	ZNF488	zinc finger protein 488	-3.03539	3.36908e-05	0.000376311
GgaAffx.13238.1.S1_s_at	GLCCI1	glucocorticoid induced transcript 1	-2.04166	3.44391e-05	0.000382894
Gga.1725.2.S1_a_at	---	---	4.06547	3.48841e-05	0.000386726
GgaAffx.25134.1.S1_s_at	DIS3	DIS3 mitotic control homolog (S. cerevisiae)	-2.09401	3.52376e-05	0.000389743
GgaAffx.23093.1.S1_s_at	BAZ1A	bromodomain adjacent to zinc finger domain, 1A	-2.45655	3.54584e-05	0.000391291
Gga.4098.1.S1_at	CNP	2',3'-cyclic nucleotide 3' phosphodiesterase	2.26719	3.60785e-05	0.000397224
Gga.17704.1.S1_at	WFIKKN2	WAP, follistatin/kazal, immunoglobulin, kunitz and netrin domain containing 2	6.51458	3.61928e-05	0.000398215
GgaAffx.3333.1.S1_at	SNCAIP	synuclein, alpha interacting protein	7.94497	3.62518e-05	0.000398501
Gga.14426.1.S1_at	LIPA	lipase A, lysosomal acid, cholesterol esterase (Wolman disease)	-2.00122	3.62566e-05	0.000398501
Gga.19402.1.S1_at	LOXL3	lysyl oxidase-like 3	2.59856	3.72494e-05	0.000407207
GgaAffx.20391.1.S1_at	---	---	2.09862	3.80513e-05	0.000413743
Gga.14755.1.S1_at	LOC420795	uncharacterized LOC420795	-2.22173	3.82768e-05	0.000415492
Gga.11552.1.S1_at	---	---	2.37085	3.92587e-05	0.000423407
GgaAffx.6274.1.S1_at	SRBD1	S1 RNA binding domain 1	-2.29203	4.0987e-05	0.000438598
Gga.6289.1.S1_at	CAB39L	calcium binding protein 39-like	-2.6727	4.11055e-05	0.00043939
Gga.9972.1.S1_at	RASD1	RAS, dexamethasone-induced 1	2.02241	4.16908e-05	0.000444168
Gga.262.1.S1_at	PPARD	peroxisome proliferator-activated receptor delta	2.33455	4.19091e-05	0.000445526
Gga.14804.1.S1_at	---	---	-2.47866	4.25622e-05	0.000451017
Gga.3339.1.S1_at	ARSH	arylsulfatase family, member H	-2.86015	4.27146e-05	0.0004522
Gga.70.1.S1_at	NKX3-2	NK3 homeobox 2	-2.33625	4.29318e-05	0.000454125
Gga.7186.2.S1_a_at	BPNT1	3'(2'), 5'-bisphosphate nucleotidase 1	-2.26038	4.35855e-05	0.000459275
Gga.4358.2.S1_a_at	KIF4A	kinesin family member 4A	-2.07242	4.47137e-05	0.000467958
Gga.9949.1.S1_at	NSDHL	NAD(P) dependent steroid dehydrogenase-like	-4.07552	4.56111e-05	0.000475676
GgaAffx.1735.1.S1_at	SPEG	SPEG complex locus	2.42826	4.58294e-05	0.000477187
Gga.19656.1.S1_at	INSC	inscuteable homolog (Drosophila)	-2.01997	4.58303e-05	0.000477187
Gga.6289.2.S1_s_at	CAB39L	calcium binding protein 39-like	-2.90371	4.59374e-05	0.000477945
GgaAffx.1720.1.S1_s_at	RXRA	retinoid X receptor, alpha	2.04839	4.70582e-05	0.000487438
Gga.11277.1.A1_at	---	---	-2.24791	4.73742e-05	0.000489559
Gga.3092.1.S1_at	PEX3	peroxisomal biogenesis factor 3	-2.04817	4.74845e-05	0.000490305
GgaAffx.10506.1.S1_at	DSCC1	defective in sister chromatid cohesion 1 homolog (S. cerevisiae)	-8.363	4.76609e-05	0.000491467
Gga.3852.1.S2_s_at	RHOB	ras homolog gene family, member B	3.05655	4.79976e-05	0.000494146
Gga.8861.1.S1_at	---	---	2.16495	4.87846e-05	0.000499978
Gga.11940.1.S1_at	SNX30	sorting nexin family member 30	-2.19377	4.90228e-05	0.000502018
GgaAffx.24308.2.S1_s_at	---	---	-2.1179	4.91197e-05	0.000502744
Gga.12422.1.S1_at	RUSC2	RUN and SH3 domain containing 2	-2.52321	4.92217e-05	0.000503519
GgaAffx.7174.1.S1_at	SGOL1	shugoshin-like 1 (S. pombe)	-2.63644	4.94049e-05	0.000504992
GgaAffx.240.5.S1_s_at	HNRNPM	heterogeneous nuclear ribonucleoprotein M	-2.26372	5.01113e-05	0.000510857
Gga.5913.1.S1_a_at	MSL1	male-specific lethal 1 homolog (Drosophila)	2.48045	5.13114e-05	0.000520475
Gga.9307.1.S1_at	NPTX2	neuronal pentraxin II	2.21591	5.1913e-05	0.000524232
GgaAffx.2628.1.S1_at	B4GALNT4	beta-1,4-N-acetyl-galactosaminyl transferase 4	-2.35811	5.23019e-05	0.000527397
Gga.2103.3.S1_a_at	LOC100857934	uncharacterized LOC100857934	2.83652	5.2511e-05	0.000529161
Gga.9327.1.S1_at	C4H4orf34	chromosome 4 open reading frame, human C4orf34	-2.033	5.282e-05	0.000531381
Gga.2911.1.S1_at	---	---	3.42938	5.32449e-05	0.00053446
GgaAffx.25967.2.S1_s_at	PLCG1	phospholipase C, gamma 1	2.14002	5.44047e-05	0.000543977
Gga.4210.1.S1_at	MT4	metallothionein 4	2.66351	5.46192e-05	0.000545555
Gga.11491.1.S1_at	DOPEY2	dopey family member 2	-2.81163	5.51424e-05	0.000549499
GgaAffx.20580.1.S1_at	LOC419755 /// PDZD3	NLR family member X1-like /// PDZ domain containing 3	2.58203	5.5436e-05	0.000551284
Gga.14133.1.S1_at	LRCH2	leucine-rich repeats and calponin homology (CH) domain containing 2	-2.16733	5.63885e-05	0.000558451
Gga.11950.1.S1_s_at	KCNK5	potassium channel, subfamily K, member 5	-2.43805	5.64175e-05	0.000558594
GgaAffx.4331.1.S1_at	CCP110	centriolar coiled coil protein 110kDa	2.76092	5.64701e-05	0.000558971
Gga.11133.1.S1_s_at	C20H20orf11	chromosome 20 open reading frame, human C20orf11	-2.07028	5.7634e-05	0.000567866
GgaAffx.5947.1.S1_s_at	BAG3	BCL2-associated athanogene 3	2.19793	5.79915e-05	0.000570368
Gga.2137.1.S1_s_at	ADARB1	adenosine deaminase, RNA-specific, B1	3.07163	5.8041e-05	0.00057071
GgaAffx.24156.1.S1_s_at	DAB2IP	DAB2 interacting protein	2.02659	5.92049e-05	0.000580081
Gga.7830.1.S1_at	---	---	-2.1367	6.14679e-05	0.000597146
GgaAffx.22778.1.S1_at	---	---	-2.20872	6.14735e-05	0.000597146
Gga.17134.1.S1_at	SNAP47	synaptosomal-associated protein, 47kDa	-2.02744	6.21381e-05	0.000601783
Gga.17500.1.S1_at	---	---	3.00211	6.29618e-05	0.000607774
Gga.2721.1.S1_at	ADSL	adenylosuccinate lyase	3.39033	6.30038e-05	0.000608027
GgaAffx.12492.1.S1_s_at	FNDC3A	fibronectin type III domain containing 3A	2.31048	6.33096e-05	0.000609909
Gga.3745.1.S1_at	CPZ	carboxypeptidase Z	8.32776	6.35689e-05	0.000611337
Gga.10092.1.S1_at	PTCHD1	patched domain containing 1	-2.76828	6.40094e-05	0.000614637
Gga.7917.2.S1_a_at	GRAMD2	GRAM domain containing 2	2.16642	6.42054e-05	0.000616075
GgaAffx.24061.2.S1_s_at	MYO10	myosin X	-2.12814	6.56454e-05	0.000627188
GgaAffx.10515.1.S1_at	ENPP2	ectonucleotide pyrophosphatase/phosphodiesterase 2	-3.19996	6.5816e-05	0.000628243
Gga.2448.1.S2_at	FASN	fatty acid synthase	-2.34635	6.58492e-05	0.000628405
Gga.14295.1.S1_at	---	---	-3.61996	6.62776e-05	0.000631399
Gga.4652.1.S1_at	FUT11	fucosyltransferase 11 (alpha (1,3) fucosyltransferase)	2.14102	6.65865e-05	0.000633559
GgaAffx.10215.1.S1_at	DOPEY2 /// MORC3	dopey family member 2 /// MORC family CW-type zinc finger 3	-2.21198	6.78927e-05	0.000643445
GgaAffx.22912.1.S1_s_at	SLC8A3	solute carrier family 8 (sodium/calcium exchanger), member 3	-6.43491	6.8729e-05	0.000649613
GgaAffx.13241.2.S1_s_at	SLC16A1	solute carrier family 16, member 1 (monocarboxylic acid transporter 1)	2.21977	6.93913e-05	0.000653469
Gga.4243.1.S1_at	HOXA4	homeobox A4	2.58941	7.14731e-05	0.000669311
Gga.12302.1.S1_at	IMPAD1	inositol monophosphatase domain containing 1	-2.33272	7.14913e-05	0.000669319
Gga.8851.1.S1_a_at	IDI1	isopentenyl-diphosphate delta isomerase 1	-2.60139	7.16013e-05	0.000670186
GgaAffx.9013.1.S1_at	GNPDA2	glucosamine-6-phosphate deaminase 2	-2.25832	7.18765e-05	0.00067162
GgaAffx.2408.1.S1_at	MID2	midline 2	2.37482	7.25967e-05	0.000676545
Gga.8238.1.S1_at	EDN2	endothelin 2	7.4359	7.30428e-05	0.000679224
Gga.9897.2.S1_at	---	---	-3.9327	7.3223e-05	0.000680407
GgaAffx.21693.1.S1_s_at	---	---	-2.91775	7.43028e-05	0.000688118
Gga.2729.1.S1_at	---	---	2.06085	7.45837e-05	0.000690268
Gga.533.1.S1_x_at	HOXB1	homeobox B1	2.31523	7.49922e-05	0.000693503
Gga.4357.1.A1_at	---	---	-2.48456	7.52715e-05	0.000695418
Gga.4318.1.S1_at	FABP7	fatty acid binding protein 7, brain	-2.77898	7.58247e-05	0.000699355
Gga.10743.1.S1_s_at	GALM	galactose mutarotase (aldose 1-epimerase)	-2.01101	7.61931e-05	0.000701124
Gga.20011.1.S1_at	CCDC84	coiled-coil domain containing 84	2.67732	7.68399e-05	0.000705342
Gga.9070.1.S1_at	LOC100857622	3-beta-hydroxysteroid-Delta(8),Delta(7)-isomerase-like	-2.76708	7.71425e-05	0.000707783
Gga.11844.1.S1_s_at	KLF10	Kruppel-like factor 10	4.0653	7.7767e-05	0.000711648
Gga.1544.1.S1_at	LOC777580	serine/threonine-protein kinase WNK4-like	-2.0764	7.93825e-05	0.000722316
Gga.2038.1.S1_at	MAB21L2	mab-21-like 2 (C. elegans)	2.71254	8.16654e-05	0.000739247
Gga.12790.1.S1_s_at	NT5DC1	5'-nucleotidase domain containing 1	2.53972	8.21247e-05	0.000741663
Gga.17055.1.S2_s_at	LOC423766	Uncharacterized LOC423766	2.34377	8.36847e-05	0.000752134
GgaAffx.25177.1.S1_at	IFT88	intraflagellar transport 88 homolog (Chlamydomonas)	-3.1429	8.47162e-05	0.000757961
GgaAffx.12498.1.S1_s_at	TMEM120B	transmembrane protein 120B	3.85509	8.4986e-05	0.000759141
Gga.2159.1.S1_at	ACLY	ATP citrate lyase	-2.52531	8.6497e-05	0.000770139
Gga.9760.1.S1_at	C1H12orf5	chromosome 1 open reading frame, human C12orf5	-2.52909	8.73553e-05	0.000775452
Gga.3640.2.S1_a_at	KTN1	kinectin 1 (kinesin receptor)	2.94364	8.7447e-05	0.000775909
GgaAffx.12338.2.A1_at	SRRD	SRR1 domain containing	2.00209	8.75352e-05	0.000776334
GgaAffx.24165.1.S1_at	CENPE	centromere protein E, 312kDa	-2.26433	8.78289e-05	0.000778401
GgaAffx.11711.1.S1_s_at	SNAP91	synaptosomal-associated protein, 91kDa homolog (mouse)	-2.35983	8.84744e-05	0.000781394
Gga.19246.1.S1_s_at	---	---	-2.34524	8.97649e-05	0.000790649
GgaAffx.26677.1.S1_at	ANTXRL	anthrax toxin receptor-like	-2.03517	9.13141e-05	0.000802332
Gga.11918.1.S1_at	NSUN3	NOP2/Sun domain family, member 3	-2.18209	9.16059e-05	0.000803741
Gga.10389.1.S1_at	ITGA11	integrin, alpha 11	-2.2435	9.18993e-05	0.000805216
Gga.17304.1.S1_at	---	---	2.1011	9.22283e-05	0.000807915
Gga.8535.1.S1_at	UNC5C	unc-5 homolog C (C. elegans)	-2.04117	9.26704e-05	0.000809946
Gga.10633.1.S1_at	STAM	signal transducing adaptor molecule (SH3 domain and ITAM motif) 1	-2.09579	9.33662e-05	0.000814181
Gga.12006.1.S1_at	ADM	adrenomedullin	2.60591	9.37577e-05	0.00081704
Gga.3982.1.S1_at	INHBA	inhibin, beta A	2.08747	9.52627e-05	0.00082679
Gga.5187.1.S1_at	SQSTM1	sequestosome 1	2.77617	9.68632e-05	0.000836911
GgaAffx.23512.1.S1_s_at	DEPDC1	DEP domain containing 1	-3.01133	9.75489e-05	0.000841515
Gga.13391.1.S1_at	COL27A1	Collagen, type XXVII, alpha 1	-3.67647	9.83733e-05	0.000846542
GgaAffx.4209.2.S1_at	MCAM	melanoma cell adhesion molecule	3.19712	9.91891e-05	0.000852111
Gga.6999.1.S1_at	DOT1L	DOT1-like, histone H3 methyltransferase (S. cerevisiae)	3.05312	0.000100046	0.000857644
GgaAffx.23944.1.S1_at	TANC1	tetratricopeptide repeat, ankyrin repeat and coiled-coil containing 1	-2.19143	0.000101511	0.000868497
Gga.6127.1.S1_at	ADCK3	aarF domain containing kinase 3	3.61443	0.000102001	0.000871411
GgaAffx.4894.1.S1_at	MTFP1	mitochondrial fission process 1	2.84209	0.000103897	0.000883813
GgaAffx.9957.1.S1_s_at	LACTB2	lactamase, beta 2	-2.17786	0.000103959	0.000883954
Gga.4578.1.S1_at	LOC423766	uncharacterized LOC423766	2.66471	0.000105417	0.000894569
GgaAffx.21716.1.S1_s_at	SLC16A1	solute carrier family 16, member 1 (monocarboxylic acid transporter 1)	2.1069	0.000106314	0.000900397
Gga.6192.1.S1_s_at	LGALSL	lectin, galactoside-binding-like	-2.46784	0.000107073	0.000905339
Gga.2416.1.S1_at	EFNA2	ephrin-A2	2.44286	0.000107342	0.000907109
Gga.9803.1.S1_at	IMPA1	inositol(myo)-1(or 4)-monophosphatase 1	-2.30779	0.000109232	0.000919654
Gga.8095.1.S1_at	MPP6	membrane protein, palmitoylated 6 (MAGUK p55 subfamily member 6)	2.0608	0.000110166	0.000926099
GgaAffx.13216.1.S1_s_at	NFKBIZ	nuclear factor of kappa light polypeptide gene enhancer in B-cells inhibitor, zeta	3.67609	0.000112556	0.000943106
GgaAffx.9678.1.S1_s_at	DTNA	dystrobrevin, alpha	3.84299	0.000112733	0.000944177
Gga.15316.1.S1_s_at	STARD4	StAR-related lipid transfer (START) domain containing 4	-2.48669	0.00011306	0.000946271
Gga.18814.1.S1_at	---	---	2.97311	0.000114305	0.000954855
Gga.11668.1.S1_at	NDRG1	N-myc downstream regulated 1	3.44876	0.000114743	0.000957772
GgaAffx.21300.1.S1_at	ENC1	ectodermal-neural cortex 1 (with BTB-like domain)	-2.56457	0.000114754	0.000957772
Gga.14013.1.S1_at	---	---	-2.15819	0.000115416	0.000962674
GgaAffx.23114.3.S1_s_at	DAAM2	dishevelled associated activator of morphogenesis 2	-2.50676	0.000115657	0.000964058
Gga.6147.1.S1_at	ABLIM3	actin binding LIM protein family, member 3	-2.96537	0.000116062	0.000967017
GgaAffx.20579.1.S1_s_at	NOP56	NOP56 ribonucleoprotein homolog (yeast)	-2.17082	0.000117686	0.000977169
Gga.16747.1.S1_at	MLYCD	malonyl-CoA decarboxylase	2.03006	0.00011995	0.000991479
Gga.4401.1.S1_a_at	PTGS2	prostaglandin-endoperoxide synthase 2 (prostaglandin G/H synthase and cyclooxygenase)	2.11852	0.000120505	0.000994784
Gga.6919.1.A1_at	CXXC5	CXXC finger protein 5	2.20178	0.000122156	0.00100626
Gga.2435.1.S1_at	JAK1	Janus kinase 1	2.59459	0.000122835	0.00100991
Gga.9756.1.S1_at	LPAR1	lysophosphatidic acid receptor 1	-2.50408	0.000123996	0.00101655
Gga.4003.1.S1_at	CHAC1	ChaC, cation transport regulator homolog 1 (E. coli)	7.96789	0.00012414	0.00101717
Gga.18015.1.S1_at	SETX	senataxin	-2.3295	0.000126258	0.00103164
GgaAffx.5392.1.S1_s_at	ENTPD6	ectonucleoside triphosphate diphosphohydrolase 6 (putative)	-3.03958	0.000126308	0.00103164
Gga.18736.1.S1_at	LOC770634	fibrinogen silencer-binding protein-like	-2.38093	0.000127381	0.00103776
Gga.1819.1.S1_at	DIO2	deiodinase, iodothyronine, type II	-2.90909	0.000127813	0.00104056
Gga.15936.1.S1_at	---	---	2.49491	0.000127832	0.00104056
GgaAffx.23830.1.S1_at	KLHDC1	kelch domain containing 1	2.62776	0.000128348	0.00104321
Gga.7593.1.S1_at	SNRNP25	small nuclear ribonucleoprotein 25kDa (U11/U12)	2.76181	0.000131492	0.00106268
Gga.12544.1.S1_at	TMEM100	transmembrane protein 100	2.49025	0.000131888	0.00106458
Gga.12136.1.S1_at	CHCHD1	coiled-coil-helix-coiled-coil-helix domain containing 1	-2.01082	0.000137383	0.00110132
Gga.5130.1.S1_at	F8	coagulation factor VIII, procoagulant component	2.91853	0.000137563	0.00110208
Gga.2430.1.S1_s_at	RCHY1	ring finger and CHY zinc finger domain containing 1	-2.26996	0.000141205	0.00112564
Gga.8138.1.S1_at	ELF3	E74-like factor 3 (ets domain transcription factor, epithelial-specific )	2.29017	0.000142577	0.00113423
Gga.17528.1.S1_at	---	---	5.28123	0.000142718	0.00113465
Gga.4916.1.S1_s_at	PDCD4	programmed cell death 4 (neoplastic transformation inhibitor)	-2.73311	0.000144326	0.00114389
GgaAffx.4559.2.S1_s_at	LEPREL1	leprecan-like 1	2.79333	0.000145594	0.0011511
Gga.6313.1.S1_s_at	DUS2L	dihydrouridine synthase 2-like, SMM1 homolog (S. cerevisiae)	-2.09486	0.000148207	0.00116602
GgaAffx.20316.1.S1_at	COL4A5	collagen, type IV, alpha 5	3.64312	0.000148557	0.0011683
GgaAffx.24035.1.S1_at	KIAA1468	KIAA1468	-2.27593	0.000148969	0.00117105
Gga.10726.1.S1_at	MDM2	Mdm2 p53 binding protein homolog (mouse)	2.0991	0.000149947	0.00117611
GgaAffx.20104.1.S1_s_at	POSTN	periostin, osteoblast specific factor	-2.05829	0.000152803	0.00119359
Gga.6273.2.S1_a_at	LOC772393	Annexin A4-like	-2.24846	0.00015391	0.0012001
Gga.7917.1.S1_at	GRAMD2	GRAM domain containing 2	2.32847	0.000154145	0.00120145
Gga.9391.1.S1_at	DTNA	Dystrobrevin, alpha	2.10034	0.000156173	0.00121333
Gga.3599.2.S1_s_at	SEC23A	Sec23 homolog A (S. cerevisiae)	-2.14868	0.000158498	0.0012262
Gga.3403.1.S1_at	GDF5	growth differentiation factor 5	-2.89528	0.000159945	0.00123492
GgaAffx.3113.1.S1_at	COMTD1	catechol-O-methyltransferase domain containing 1	-2.22461	0.000161435	0.00124169
Gga.18551.1.S1_at	---	---	2.32295	0.000163645	0.00125549
GgaAffx.20476.1.S1_at	---	---	-2.63865	0.000165564	0.00126636
Gga.17156.1.S1_at	ALG14	asparagine-linked glycosylation 14 homolog (S. cerevisiae)	-2.03432	0.000166567	0.00127208
Gga.19015.1.S1_at	ZBTB1	zinc finger and BTB domain containing 1	-2.27929	0.000166922	0.00127398
Gga.16194.1.S1_at	PTPRK	protein tyrosine phosphatase, receptor type, K	-2.37308	0.000167619	0.00127829
GgaAffx.9138.2.S1_s_at	LGI2	leucine-rich repeat LGI family, member 2	4.15191	0.000167882	0.00127979
Gga.10960.1.S1_at	COLEC12	collectin sub-family member 12	-2.14652	0.000167954	0.00128008
Gga.7355.1.S1_at	MIS12	MIS12, MIND kinetochore complex component, homolog (S. pombe)	-2.04413	0.000168223	0.00128171
Gga.11230.1.S1_at	---	---	-2.48853	0.000169513	0.00128853
Gga.12155.1.S1_at	CSGALNACT1	chondroitin sulfate N-acetylgalactosaminyltransferase 1	-2.17582	0.00016953	0.00128853
Gga.8951.1.S1_at	FASN	fatty acid synthase	-2.2802	0.000180505	0.00135749
Gga.19892.1.S1_at	---	---	2.93861	0.000181549	0.00136374
Gga.3754.1.S1_a_at	HES1	hairy and enhancer of split 1, (Drosophila)	2.02627	0.000181627	0.0013638
Gga.4048.1.S1_at	ID3	inhibitor of DNA binding 3, dominant negative helix-loop-helix protein	2.21402	0.000181726	0.00136401
Gga.8546.2.S1_at	LOC378902	death domain-containing tumor necrosis factor receptor superfamily member 23	2.35859	0.000181771	0.00136401
Gga.16474.1.S1_at	---	---	5.83736	0.000181883	0.00136438
Gga.7747.1.S1_at	KIAA0513	KIAA0513	2.05856	0.000182336	0.00136659
Gga.8655.1.S1_at	---	---	2.13899	0.000183436	0.00137256
Gga.8336.1.S1_s_at	LOC768701	uncharacterized protein KIAA1671 homolog	2.1798	0.000183764	0.00137448
Gga.4350.1.S1_at	FYN	FYN oncogene related to SRC, FGR, YES	-2.25536	0.000184392	0.00137784
Gga.14707.1.A1_at	---	---	-3.58757	0.000186608	0.00139036
Gga.4067.1.S1_at	TSN	translin	-2.06362	0.00018688	0.00139184
Gga.14498.1.S1_at	---	---	-5.26272	0.000190667	0.00141404
Gga.3745.1.S2_at	CPZ	carboxypeptidase Z	9.89755	0.000192074	0.00142201
Gga.9924.1.S1_at	PDSS1	prenyl (decaprenyl) diphosphate synthase, subunit 1	-2.40964	0.000192387	0.00142378
Gga.14569.1.S1_at	---	---	2.22519	0.000193794	0.0014309
Gga.16111.1.S1_at	VMA21	VMA21 vacuolar H+-ATPase homolog (S. cerevisiae)	-2.5405	0.000196543	0.00144704
GgaAffx.21669.1.S1_at	---	---	4.12934	0.000196673	0.00144772
GgaAffx.23775.1.S1_at	SFRP4	secreted frizzled-related protein 4	9.61085	0.000199966	0.00146663
GgaAffx.13153.1.S1_at	AACS	acetoacetyl-CoA synthetase	-2.83338	0.000203747	0.00148672
GgaAffx.12957.1.S1_s_at	NMRAL1	NmrA-like family domain containing 1	2.30507	0.000204354	0.00148925
GgaAffx.4338.1.S1_at	PFKP	phosphofructokinase, platelet	2.19838	0.000204487	0.00148987
Gga.12289.1.S1_s_at	CCDC88C	coiled-coil domain containing 88C	-2.44387	0.000207972	0.00151012
Gga.13121.1.S1_at	IL17D	interleukin 17D	-2.19943	0.000211206	0.00152928
Gga.2353.1.S1_at	TIPARP	TCDD-inducible poly(ADP-ribose) polymerase	2.28154	0.000211576	0.00153167
GgaAffx.1950.1.S1_at	CBFA2T2	core-binding factor, runt domain, alpha subunit 2; translocated to, 2	2.64322	0.000211805	0.00153275
Gga.7900.2.S1_a_at	FIBIN	fin bud initiation factor homolog (zebrafish)	-3.84023	0.000212936	0.0015392
Gga.5101.1.S1_at	ZBTB16	zinc finger and BTB domain containing 16	2.5293	0.00021523	0.00155229
Gga.10300.1.S1_s_at	THBS1	thrombospondin 1	-2.42888	0.000217607	0.0015665
Gga.9630.1.S1_s_at	LDLR	low density lipoprotein receptor	-2.28741	0.000217783	0.00156719
Gga.19349.1.S1_at	---	---	-2.30549	0.000225018	0.00160546
Gga.17289.1.S1_at	---	---	-2.26032	0.000229896	0.00163134
Gga.9046.1.S1_at	---	---	2.03844	0.00023292	0.0016488
GgaAffx.8298.1.S1_at	UPP1	uridine phosphorylase 1	4.32391	0.000233596	0.00165167
GgaAffx.22970.1.S1_at	SCHIP1	schwannomin interacting protein 1	2.01921	0.000237875	0.00167451
Gga.11619.1.S1_at	DEPDC1	DEP domain containing 1	-2.18965	0.000237957	0.00167452
Gga.552.1.S1_at	DIO3	deiodinase, iodothyronine, type III	2.49427	0.000240563	0.00168977
GgaAffx.12570.1.S1_s_at	PCYT2	phosphate cytidylyltransferase 2, ethanolamine	-2.24724	0.000245036	0.00171401
Gga.7241.1.S1_at	GRHPR	glyoxylate reductase/hydroxypyruvate reductase	2.85801	0.000246536	0.00172169
GgaAffx.22332.1.S1_at	LOC422321	ras-like protein family member 11A-like	5.13646	0.000249546	0.0017383
GgaAffx.21592.1.S1_at	CPED1	cadherin-like and PC-esterase domain containing 1	-2.27906	0.000252411	0.00175413
GgaAffx.22491.4.S1_s_at	SPTBN1	spectrin, beta, non-erythrocytic 1	-2.14384	0.000254934	0.00176796
Gga.13255.1.S1_at	DDAH1	dimethylarginine dimethylaminohydrolase 1	-2.41577	0.000258551	0.00178693
Gga.19271.1.S1_at	NIM1	Serine/threonine-protein kinase NIM1	-3.06702	0.000258568	0.00178693
Gga.14455.1.S1_at	GEM	GTP binding protein overexpressed in skeletal muscle	2.29798	0.000258969	0.00178882
Gga.3200.1.S1_s_at	SMC4	structural maintenance of chromosomes 4	-2.18574	0.000259576	0.00179197
GgaAffx.20135.1.S1_at	STAT3	signal transducer and activator of transcription 3 (acute-phase response factor)	2.02395	0.000262587	0.00180822
GgaAffx.12513.1.S1_s_at	DCTD	dCMP deaminase	-2.2688	0.00026878	0.00184157
Gga.2472.1.S1_at	RDH12	retinol dehydrogenase 12 (all-trans/9-cis/11-cis)	-3.42257	0.000269446	0.0018449
GgaAffx.24252.1.S1_at	C6H10orf137	chromosome 6 open reading frame, human C10orf137	-2.12997	0.000269887	0.00184726
Gga.2211.1.S1_s_at	---	---	3.42247	0.00027018	0.00184894
Gga.14209.1.S1_at	---	---	2.0052	0.000271322	0.00185511
Gga.4420.2.S1_a_at	RTN1	reticulon 1	2.40504	0.000271963	0.00185883
Gga.6864.1.S1_at	---	---	4.12088	0.000277444	0.00188726
GgaAffx.12104.1.S1_at	DNAJB14	DnaJ (Hsp40) homolog, subfamily B, member 14	-2.76592	0.000278695	0.00189376
Gga.12000.1.S1_at	---	---	3.27915	0.000280271	0.00190189
Gga.9810.1.S1_s_at	GMPPB	GDP-mannose pyrophosphorylase B	-2.18089	0.000282507	0.00191157
GgaAffx.22126.1.S1_at	CADM1	cell adhesion molecule 1	2.57119	0.000283125	0.00191506
GgaAffx.24413.1.S1_s_at	AGXT2L2	alanine-glyoxylate aminotransferase 2-like 2	-2.10348	0.000288252	0.00194362
Gga.12017.1.S1_at	CCDC99	coiled-coil domain containing 99	-2.02997	0.000288734	0.00194653
Gga.3321.1.S1_s_at	GRIA3	glutamate receptor, ionotrophic, AMPA 3	2.56448	0.000299747	0.00200708
Gga.14911.1.S1_at	OXTR	Oxytocin receptor	2.21492	0.000303916	0.0020269
GgaAffx.25502.1.S1_s_at	SLC2A5	solute carrier family 2 (facilitated glucose/fructose transporter), member 5	2.73528	0.000309772	0.00205281
GgaAffx.6149.1.S1_s_at	ANGEL2	angel homolog 2 (Drosophila)	-2.01473	0.000311915	0.00206416
Gga.12432.2.S1_a_at	C6H10orf57	chromosome 6 open reading frame, human C10orf57	-2.9863	0.000312354	0.00206494
Gga.5627.1.S1_at	LIPG	lipase, endothelial	2.66625	0.0003126	0.00206573
GgaAffx.12087.1.S1_s_at	CENPL	centromere protein L	-2.33337	0.000313123	0.00206745
Gga.16855.1.S1_at	FRMD4B	FERM domain containing 4B	-2.95006	0.000315467	0.0020791
Gga.18324.1.S1_at	---	---	2.99356	0.000318112	0.00209153
GgaAffx.21243.1.S1_s_at	PHLPP1	PH domain and leucine rich repeat protein phosphatase 1	-2.03992	0.000318283	0.00209229
GgaAffx.9272.2.S1_s_at	ACVR1B	activin A receptor, type IB	2.60481	0.000320621	0.00210336
Gga.15783.1.S1_at	---	---	-2.65664	0.000327823	0.00213714
GgaAffx.1524.1.S1_s_at	CSNK1G1	casein kinase 1, gamma 1	-3.04296	0.000327953	0.00213763
Gga.12025.1.S1_at	TMTC3	transmembrane and tetratricopeptide repeat containing 3	-2.09301	0.000328031	0.00213777
GgaAffx.2113.1.S1_s_at	CDK2AP1	cyclin-dependent kinase 2 associated protein 1	-2.35502	0.000329527	0.00214608
GgaAffx.10521.1.S1_at	GRHL1	grainyhead-like 1 (Drosophila)	2.10656	0.000331154	0.00215449
Gga.816.1.S1_at	VIL1	villin 1	3.2601	0.000331818	0.00215747
Gga.1106.1.S1_at	FAM129A	family with sequence similarity 129, member A	-2.39516	0.0003345	0.00217149
Gga.14564.1.S1_at	PDP1	pyruvate dehyrogenase phosphatase catalytic subunit 1	-2.19318	0.000337343	0.00218663
Gga.4420.1.S1_x_at	RTN1	reticulon 1	4.57604	0.000337695	0.00218781
Gga.7977.1.S1_at	---	---	-2.1028	0.000340003	0.00219943
Gga.5901.2.S1_s_at	BRP44L	brain protein 44-like	-2.6093	0.000347452	0.00223833
GgaAffx.24093.1.S1_at	SNRNP48	small nuclear ribonucleoprotein 48kDa (U11/U12)	-2.24694	0.000348298	0.0022418
Gga.5687.4.S1_a_at	KIF2C	kinesin family member 2C	-2.13167	0.000348892	0.00224413
Gga.1906.1.S2_at	CRISPLD1	cysteine-rich secretory protein LCCL domain containing 1	-3.0299	0.000349257	0.00224535
GgaAffx.12287.1.S1_s_at	RRN3	RRN3 RNA polymerase I transcription factor homolog (S. cerevisiae)	-2.03062	0.000350862	0.00225362
Gga.7526.1.S1_at	HS3ST1	heparan sulfate (glucosamine) 3-O-sulfotransferase 1	-2.20302	0.000358567	0.00229334
Gga.13927.1.S1_at	---	---	5.24773	0.000369229	0.00234751
Gga.17549.1.S1_at	PNPLA3	Patatin-like phospholipase domain containing 3	-2.19358	0.000375862	0.00238043
GgaAffx.20861.1.S1_at	LOC423766	Uncharacterized LOC423766	2.05196	0.000377402	0.00238726
GgaAffx.22623.1.S1_at	ZBED4	zinc finger, BED-type containing 4	-2.30288	0.000379451	0.00239708
Gga.16201.1.S1_at	ZDHHC23	zinc finger, DHHC-type containing 23	-2.17762	0.000379822	0.00239863
Gga.6289.2.S1_at	CAB39L	calcium binding protein 39-like	-2.49089	0.000386569	0.00243287
GgaAffx.25909.3.S1_s_at	BPTF	bromodomain PHD finger transcription factor	-2.62755	0.000391657	0.00245726
Gga.15219.1.S1_s_at	UBA7	ubiquitin-like modifier activating enzyme 7	2.41578	0.00039346	0.00246594
Gga.14396.1.S1_s_at	KLHL3	kelch-like 3 (Drosophila)	2.41431	0.00039802	0.00248948
GgaAffx.24911.1.S1_s_at	PHF20L1	PHD finger protein 20-like 1	-2.50364	0.000398773	0.00249338
GgaAffx.23478.1.S1_at	C1H12orf29	chromosome 1 open reading frame, human C12orf29	-2.72108	0.000400447	0.00249858
GgaAffx.21660.1.S1_at	---	---	-2.16524	0.000403445	0.00251443
Gga.11667.1.S1_at	TMEM159	transmembrane protein 159	2.02975	0.000404726	0.00252119
GgaAffx.23199.1.S1_at	---	---	2.28805	0.000412057	0.002559
Gga.9560.1.S1_at	SMOX	spermine oxidase	2.42934	0.000414429	0.00257083
GgaAffx.23234.2.S1_s_at	LTBP1	latent transforming growth factor beta binding protein 1	-2.19645	0.000414979	0.002573
GgaAffx.22340.1.S1_s_at	SLC37A4	solute carrier family 37 (glucose-6-phosphate transporter), member 4	2.32184	0.000428239	0.00264035
Gga.12553.1.S1_s_at	---	---	4.58542	0.000440865	0.00269556
Gga.612.1.S1_at	SLC16A8	solute carrier family 16, member 8 (monocarboxylic acid transporter 3)	2.64098	0.00045175	0.00274404
Gga.20023.1.S1_at	---	---	-2.15931	0.000463125	0.00280033
GgaAffx.6715.1.S1_s_at	PTPN21	protein tyrosine phosphatase, non-receptor type 21	2.13282	0.000475581	0.0028599
GgaAffx.12463.1.S1_s_at	SLC35A3	solute carrier family 35 (UDP-N-acetylglucosamine (UDP-GlcNAc) transporter), member A3	-2.66276	0.000475761	0.0028599
GgaAffx.6664.1.S1_at	BIRC6	baculoviral IAP repeat containing 6	-2.06212	0.000482022	0.0028919
Gga.3743.1.S1_at	TRIP13	thyroid hormone receptor interactor 13	-2.26327	0.000490768	0.00293752
Gga.3379.3.S1_s_at	SH3KBP1	SH3-domain kinase binding protein 1	-2.02538	0.000494898	0.0029581
Gga.9304.1.S1_s_at	CRYL1	crystallin, lambda 1	-2.50575	0.000497851	0.00297233
Gga.5799.1.S1_s_at	P4HA2	prolyl 4-hydroxylase, alpha polypeptide II	3.9293	0.000513062	0.00304401
Gga.14937.1.S1_at	---	---	-2.38354	0.000518668	0.00307112
Gga.3680.1.S1_at	---	---	-2.22022	0.000522583	0.00308677
Gga.7358.3.S1_a_at	MRPL10	mitochondrial ribosomal protein L10	-2.00092	0.000531338	0.00312979
GgaAffx.9578.1.S1_s_at	ARHGAP31	Rho GTPase activating protein 31	-2.00584	0.000532143	0.00313406
Gga.19330.1.S1_at	COL27A1	collagen, type XXVII, alpha 1	-2.45242	0.000533614	0.00313936
Gga.12033.1.S1_at	---	---	4.0182	0.000536453	0.00315029
Gga.4830.1.S2_at	SFRP1	secreted frizzled-related protein 1	-2.34369	0.000539485	0.00316472
Gga.3098.1.S1_at	P4HA1	prolyl 4-hydroxylase, alpha polypeptide I	2.1274	0.00054375	0.00318355
Gga.8266.1.S1_at	---	---	3.45666	0.000546532	0.00319779
Gga.17112.1.S1_at	---	---	-3.59739	0.0005499	0.00321423
GgaAffx.21056.1.S1_at	---	---	-2.0169	0.0005511	0.00321914
Gga.6127.2.S1_a_at	ADCK3	aarF domain containing kinase 3	12.4217	0.000552538	0.0032246
GgaAffx.8822.1.S1_s_at	MAP3K5	mitogen-activated protein kinase kinase kinase 5	-2.23927	0.000561654	0.00326249
GgaAffx.12589.1.S1_s_at	CCDC88A	coiled-coil domain containing 88A	-2.90585	0.000567168	0.00328857
Gga.10880.1.S1_at	GRAP	GRB2-related adaptor protein	2.17342	0.000568447	0.00329473
Gga.5404.1.S1_at	LOC100859245	Uncharacterized LOC100859245	-3.29081	0.000570776	0.00330551
Gga.1918.1.S1_at	LMBR1	limb region 1 homolog (mouse)	-2.03546	0.000582296	0.0033586
Gga.2856.1.S1_a_at	APITD1	apoptosis-inducing, TAF9-like domain 1	-2.2437	0.000596904	0.00342491
Gga.17410.1.S1_at	GLCCI1	glucocorticoid induced transcript 1	-3.37682	0.000608795	0.00348173
Gga.1045.1.S1_at	DOCK11	dedicator of cytokinesis 11	3.23219	0.000609183	0.00348343
GgaAffx.3860.2.S1_s_at	LOC770787	four and a half LIM domains protein 1-like	4.56369	0.000609869	0.00348684
Gga.2611.1.S1_at	---	---	2.32919	0.000616364	0.00351771
GgaAffx.11832.1.S1_at	P4HA2	prolyl 4-hydroxylase, alpha polypeptide II	3.88437	0.000619161	0.00352949
Gga.3573.2.S1_a_at	DKK3	dickkopf homolog 3 (Xenopus laevis)	-3.44574	0.000623519	0.00355013
Gga.12925.1.S1_at	SMCHD1	structural maintenance of chromosomes flexible hinge domain containing 1	-2.23038	0.000628422	0.00357593
Gga.16122.1.S1_at	FAM13B	family with sequence similarity 13, member B	-2.46662	0.000639337	0.00362746
Gga.18899.1.S1_at	---	---	-2.04409	0.000646009	0.00365926
GgaAffx.12082.1.S1_at	ARRDC1	arrestin domain containing 1	4.51903	0.000649523	0.00367538
Gga.19059.2.S1_a_at	SCRN1	secernin 1	-3.86651	0.000654301	0.00369428
Gga.7980.1.S1_at	IRF6	interferon regulatory factor 6	3.79187	0.000662929	0.00373534
Gga.10980.2.S1_at	PAPPA	Pregnancy-associated plasma protein A, pappalysin 1	2.61863	0.000671728	0.00377278
Gga.10836.1.S1_at	---	---	-3.1754	0.000675889	0.00379062
Gga.19329.1.S1_at	---	---	-2.3361	0.000676111	0.00379077
Gga.11182.1.S1_at	---	---	2.0876	0.00069362	0.00387091
Gga.8043.1.S1_at	FAM65B	family with sequence similarity 65, member B	4.24426	0.000694209	0.00387307
Gga.6197.1.S1_s_at	---	---	-2.43168	0.000696807	0.00388476
Gga.6140.1.A1_at	PCYOX1	prenylcysteine oxidase 1	2.80147	0.000709012	0.00394273
Gga.14875.1.S1_at	---	---	-2.51157	0.000712964	0.0039592
Gga.5323.1.S1_at	MEF2C	myocyte enhancer factor 2C	-2.84511	0.000715373	0.00396818
Gga.18518.1.S1_s_at	---	---	-2.12203	0.000718361	0.00398188
GgaAffx.25847.1.S1_at	DUS2L	dihydrouridine synthase 2-like, SMM1 homolog (S. cerevisiae)	-2.05592	0.000720024	0.00398995
GgaAffx.20559.1.S1_at	---	---	-2.42869	0.0007218	0.00399574
GgaAffx.13213.1.S1_at	VNN1	vanin 1	9.75	0.000723314	0.0040007
Gga.12224.1.S1_a_at	NT5DC1	5'-nucleotidase domain containing 1	2.4287	0.000729358	0.0040272
Gga.13029.1.S1_at	---	---	-2.97062	0.000739929	0.00407157
GgaAffx.6970.1.S1_s_at	LOC428586	mitogen-activated protein kinase kinase kinase MLK4-like	2.10556	0.000743795	0.00408875
Gga.17021.1.S1_at	---	---	2.79072	0.000746287	0.00409894
GgaAffx.25502.2.S1_at	SLC2A5	solute carrier family 2 (facilitated glucose/fructose transporter), member 5	3.91758	0.00076397	0.00417879
Gga.12406.1.S1_at	SLC16A10	solute carrier family 16, member 10 (aromatic amino acid transporter)	-2.32192	0.000765239	0.00418276
Gga.6008.1.S1_at	CDC45	cell division cycle 45 homolog (S. cerevisiae)	-2.54196	0.000782148	0.0042603
Gga.6849.1.A1_at	---	---	-2.65213	0.00079123	0.00429679
Gga.19159.1.S1_at	CACHD1	cache domain containing 1	-2.02637	0.000797628	0.00432362
Gga.15977.1.S1_at	---	---	-2.21039	0.000807346	0.00436402
GgaAffx.8571.1.S1_at	PARD3B	par-3 partitioning defective 3 homolog B (C. elegans)	-2.31867	0.00080757	0.00436462
GgaAffx.11904.1.S1_s_at	KLHL13	kelch-like 9 (Drosophila)	-2.53525	0.000823622	0.00443644
Gga.13113.1.S1_at	LINGO1	leucine rich repeat and Ig domain containing 1	2.07128	0.000839889	0.00450705
GgaAffx.20948.1.S1_at	FAM214A	KIAA1370	-2.52144	0.000844101	0.00452084
Gga.13644.1.S1_at	---	---	-2.11952	0.000861429	0.00459194
GgaAffx.12208.1.S1_s_at	KIF20A	kinesin family member 20A	-2.54415	0.000865713	0.00460968
GgaAffx.1067.1.S1_at	UTS2R	urotensin 2 receptor	2.11214	0.00087073	0.00463319
Gga.2702.1.S1_at	---	---	-2.04856	0.000894465	0.00473595
GgaAffx.395.1.S1_at	ANGPTL4	angiopoietin-like 4	2.23321	0.000898892	0.00475416
GgaAffx.24308.1.S1_s_at	BCLAF1	BCL2-associated transcription factor 1	-2.02981	0.000914851	0.00481938
GgaAffx.25296.1.S1_at	LOC771832	placenta growth factor-like	3.80054	0.000916896	0.00482818
Gga.13011.1.S1_at	---	---	-2.02059	0.000917162	0.00482825
Gga.3950.1.S1_at	BMP2	bone morphogenetic protein 2	-3.22177	0.000921554	0.0048474
Gga.16893.1.S1_s_at	GLT25D2	glycosyltransferase 25 domain containing 2	-2.09873	0.000922306	0.0048507
Gga.13152.1.S1_s_at	VNN1	vanin 1	6.52669	0.000923373	0.00485564
Gga.6034.2.S1_a_at	NEK6	NIMA (never in mitosis gene a)-related kinase 6	2.23575	0.000935812	0.00490833
GgaAffx.5870.1.S1_at	AKAP9	A kinase (PRKA) anchor protein (yotiao) 9	-2.14807	0.000947595	0.00496068
Gga.3350.1.S1_at	PTGDS	prostaglandin D2 synthase 21kDa (brain)	2.74345	0.000951526	0.00497585
Gga.12471.1.S1_at	VASH2	vasohibin 2	-2.40142	0.000958797	0.00500301
Gga.10754.1.A1_at	---	---	2.5708	0.000964332	0.00502849
Gga.18900.1.S1_s_at	GLCCI1	glucocorticoid induced transcript 1	-3.32523	0.000969278	0.00504517
Gga.19769.1.S1_at	LOC770371	uncharacterized LOC770371	-2.64091	0.000980199	0.00508602
Gga.16744.1.S1_at	GCAT	glycine C-acetyltransferase	-2.46629	0.000980248	0.00508602
Gga.2998.1.S1_at	INSIG1	insulin induced gene 1	-3.54989	0.000982082	0.00509212
GgaAffx.20508.1.S1_s_at	CENPF	centromere protein F, 350/400kDa (mitosin)	-2.32019	0.000987106	0.00511128
GgaAffx.12762.1.S1_s_at	LPCAT2	lysophosphatidylcholine acyltransferase 2	-2.12039	0.00100233	0.00517203
Gga.19048.1.S1_at	ATAD3A	ATPase family, AAA domain containing 3A	-2.18665	0.00100811	0.0051977
Gga.2152.1.S1_at	PPP1R9B	protein phosphatase 1, regulatory (inhibitor) subunit 9B	-2.21084	0.00102475	0.00525745
Gga.9077.1.S1_at	HVCN1	hydrogen voltage-gated channel 1	2.03096	0.00104019	0.00531969
Gga.18351.1.A1_at	---	---	-2.39745	0.00105211	0.00536569
GgaAffx.21834.1.S1_s_at	CCK	cholecystokinin	2.25834	0.00105577	0.00537883
Gga.2862.1.S1_at	NUDT6	nudix (nucleoside diphosphate linked moiety X)-type motif 6	-2.18634	0.00106337	0.00541094
Gga.11879.1.S1_at	---	---	-2.16525	0.00108994	0.00551556
GgaAffx.26411.1.S1_s_at	---	---	2.11128	0.00109433	0.00553124
Gga.5790.1.S1_at	---	---	-2.17114	0.00109654	0.0055395
GgaAffx.20969.1.S1_at	---	---	4.10554	0.00112103	0.00563321
Gga.5742.1.S1_s_at	HIP1R	huntingtin interacting protein 1 related	-2.31422	0.00112182	0.00563533
Gga.11886.1.S1_at	PDPN	podoplanin	-3.13235	0.0011237	0.00564121
GgaAffx.24435.1.S1_s_at	CDCA3	cell division cycle associated 3	-3.11731	0.00112925	0.00566831
Gga.16892.1.S1_at	---	---	-2.06752	0.00115751	0.00577703
Gga.14955.1.S1_at	---	---	2.02519	0.00119445	0.00592078
GgaAffx.5957.2.S1_s_at	GALNTL1	UDP-N-acetyl-alpha-D-galactosamine:polypeptide N-acetylgalactosaminyltransferase-like 1	2.53488	0.00119463	0.0059209
Gga.6651.1.S1_at	---	---	-2.19352	0.00120387	0.00595671
Gga.7281.2.S1_a_at	FBXL21	F-box and leucine-rich repeat protein 21 (gene/pseudogene)	-2.0662	0.0012124	0.00599199
Gga.14455.1.S2_at	GEM	GTP binding protein overexpressed in skeletal muscle	3.27354	0.00122594	0.00603879
GgaAffx.1572.1.S1_at	MARVELD2	MARVEL domain containing 2	4.14691	0.00123651	0.00607999
Gga.9398.1.S1_at	KIF15	kinesin family member 15	-2.54823	0.00126211	0.00617904
GgaAffx.11398.1.S1_s_at	INSIG1	insulin induced gene 1	-2.01075	0.00127754	0.00623675
GgaAffx.23845.1.S1_at	GOLGA4	golgin A4	-2.05888	0.00128956	0.00627757
GgaAffx.11458.1.S1_at	C6H10orf46	chromosome 6 open reading frame, human C10orf46	-2.04143	0.00132735	0.00641694
Gga.14707.1.S1_at	---	---	-4.27005	0.00132765	0.0064176
Gga.4844.1.S1_at	---	---	-2.36622	0.00132977	0.00642623
GgaAffx.3595.1.S1_s_at	SGSM2	small G protein signaling modulator 2	2.61551	0.00135783	0.00652663
GgaAffx.12420.1.S1_s_at	SHFM1	split hand/foot malformation (ectrodactyly) type 1	-2.91646	0.00136519	0.00655549
Gga.17202.1.S1_s_at	WWC1	WW and C2 domain containing 1	2.08148	0.00138976	0.00664577
Gga.1647.1.S1_at	---	---	-2.30734	0.00139771	0.00667503
GgaAffx.22647.3.S1_s_at	MAPK12	mitogen-activated protein kinase 12	2.15553	0.00141277	0.00673359
Gga.1906.2.S1_at	CRISPLD1	cysteine-rich secretory protein LCCL domain containing 1	-4.54881	0.00141348	0.00673612
GgaAffx.25416.2.S1_s_at	FAM168B	family with sequence similarity 168, member B	4.01548	0.00142895	0.00679727
Gga.674.1.S1_at	GCH1	GTP cyclohydrolase 1	2.63946	0.00143051	0.00680216
GgaAffx.26704.1.S1_s_at	EPHX4	epoxide hydrolase 4	-2.0881	0.00146577	0.00694669
Gga.15079.1.S1_at	---	---	-2.40562	0.00146626	0.00694731
Gga.17975.1.S1_s_at	P4HA1	prolyl 4-hydroxylase, alpha polypeptide I	2.24425	0.00148263	0.00700764
Gga.14013.1.S1_s_at	---	---	-2.59821	0.00148592	0.00701934
GgaAffx.1123.1.S1_s_at	SLC16A1	solute carrier family 16, member 1 (monocarboxylic acid transporter 1)	2.03423	0.00153355	0.00720058
Gga.7758.1.S1_at	TCERG1L	transcription elongation regulator 1-like	-3.39877	0.00153864	0.007221
Gga.1257.1.S1_s_at	GLCCI1	glucocorticoid induced transcript 1	-2.74272	0.0015598	0.00730249
GgaAffx.10700.1.S1_s_at	OPN5	opsin 5	2.65255	0.00155999	0.00730249
Gga.12839.1.S1_at	C5H14orf79	chromosome 5 open reading frame, human C14orf79	3.52587	0.0015666	0.00732676
Gga.6833.1.S1_at	---	---	-2.21859	0.00158337	0.00738415
Gga.17051.1.S1_x_at	GALNTL1	UDP-N-acetyl-alpha-D-galactosamine:polypeptide N-acetylgalactosaminyltransferase-like 1	2.09558	0.00158907	0.0074044
GgaAffx.11872.1.S1_at	NTPCR	nucleoside-triphosphatase, cancer-related	-2.15265	0.00160482	0.00746158
GgaAffx.25376.1.S1_at	---	---	-2.28023	0.0016154	0.00750356
Gga.12940.1.S1_at	---	---	-2.58782	0.00161631	0.00750597
Gga.17004.1.S1_at	ST3GAL5	ST3 beta-galactoside alpha-2,3-sialyltransferase 5	-2.12357	0.00163329	0.00756575
Gga.17483.1.S1_at	CABLES1	Cdk5 and Abl enzyme substrate 1	-2.03456	0.00163547	0.00757487
GgaAffx.9790.1.S1_s_at	HJURP	Holliday junction recognition protein	-2.22474	0.00163935	0.00758736
Gga.1108.1.S1_s_at	LBH	limb bud and heart development homolog (mouse)	2.41755	0.00169899	0.00781508
Gga.12305.1.S1_at	AKIP1	A kinase (PRKA) interacting protein 1	-2.00506	0.00175013	0.00799257
Gga.19401.1.S1_at	---	---	-2.03746	0.00175721	0.00801731
Gga.11602.1.S1_at	---	---	4.06778	0.00177696	0.00808732
Gga.17193.1.S1_at	SLC9A6	solute carrier family 9 (sodium/hydrogen exchanger), member 6	-2.10168	0.00178203	0.00810846
Gga.694.1.S1_at	EPHB1	EPH receptor B1	-2.23781	0.0017848	0.0081201
Gga.5919.1.S1_at	CYCS	cytochrome c, somatic	-2.28874	0.00178663	0.0081265
Gga.18078.1.S1_at	---	---	-2.46287	0.00179204	0.00814533
Gga.6972.2.S1_at	---	---	-2.1999	0.00179906	0.00816996
Gga.19488.1.S1_at	TPH2	tryptophan hydroxylase 2	2.05386	0.00180511	0.00818544
Gga.18647.1.S1_s_at	RICTOR	RPTOR independent companion of MTOR, complex 2	2.38559	0.00181592	0.00822575
Gga.11308.1.S1_at	DYSFIP1	dysferlin interacting protein 1	2.46758	0.00181714	0.00823033
Gga.4830.1.S1_at	SFRP1	secreted frizzled-related protein 1	-2.8924	0.00181748	0.00823087
Gga.3403.1.S2_at	GDF5	Growth differentiation factor 5	-2.50545	0.00183892	0.00830553
Gga.13142.1.S1_at	---	---	-2.3402	0.00184708	0.00833263
Gga.9733.2.S1_a_at	ZNF277	zinc finger protein 277	-2.09106	0.00185095	0.0083456
Gga.16200.1.S1_at	---	---	-2.38659	0.00186045	0.00838016
GgaAffx.4897.1.S1_at	PUS10	pseudouridylate synthase 10	-2.19376	0.00187152	0.00842228
GgaAffx.20697.1.S1_at	---	---	-2.16203	0.0018906	0.00848523
Gga.8500.1.S1_at	RGS2	regulator of G-protein signaling 2, 24kDa	2.31406	0.00192063	0.00858951
Gga.11309.1.S1_at	LOC420553	1-aminocyclopropane-1-carboxylate synthase homolog-like	-2.56671	0.00192723	0.00860854
Gga.4109.1.S2_at	ABCB1	ATP-binding cassette, sub-family B (MDR/TAP), member 1	-2.44313	0.00196275	0.00872352
Gga.19128.1.S1_s_at	ASRGL1	asparaginase like 1	-2.01709	0.00197809	0.00878054
GgaAffx.1747.1.S1_at	ECD	ecdysoneless homolog (Drosophila)	-2.11858	0.00197827	0.00878054
Gga.13324.1.S1_at	BBS12	Bardet-Biedl syndrome 12	-2.29859	0.0019817	0.00878971
GgaAffx.11647.1.S1_s_at	WDR51B	WD repeat domain 51B	-2.00364	0.00199388	0.00883354
GgaAffx.21005.1.S1_at	---	---	-2.46178	0.00203087	0.00896854
GgaAffx.23665.1.S1_x_at	H2B-V /// H2B-VII /// LOC100858607 /// LOC769973 /// LOC770188 /// LOC770267	histone cluster 1, H2bn /// histone H2B 1/2/3/4/6 /// histone H2B 1/2/3/4/6-like /// hi	2.14858	0.0020391	0.00899767
Gga.13328.1.S1_at	---	---	4.72319	0.00204444	0.00901403
Gga.12161.1.S1_at	BEAN1	brain expressed, associated with NEDD4, 1	3.99415	0.00206012	0.00907174
GgaAffx.21904.1.S1_at	PFKFB3	6-phosphofructo-2-kinase/fructose-2,6-biphosphatase 3	2.08958	0.00206524	0.00909154
GgaAffx.23633.1.S1_at	HIPK3	homeodomain interacting protein kinase 3	2.29206	0.00208907	0.00917681
Gga.2354.1.S1_at	---	---	-2.16679	0.00210685	0.00924303
GgaAffx.11409.1.S1_s_at	NAA50	N(alpha)-acetyltransferase 50, NatE catalytic subunit	-3.66598	0.00210694	0.00924303
Gga.13410.1.S1_at	---	---	-2.81402	0.00211585	0.00927476
Gga.4721.1.S1_at	MICU1	mitochondrial calcium uptake 1	2.05751	0.0021281	0.00931571
GgaAffx.12447.1.S1_at	SLC16A9	solute carrier family 16, member 9 (monocarboxylic acid transporter 9)	2.13376	0.00212951	0.00931884
Gga.6657.1.A1_at	---	---	3.09852	0.00214426	0.00936944
GgaAffx.21352.1.S1_s_at	ZDHHC14	zinc finger, DHHC-type containing 14	-2.12951	0.00215502	0.00939979
Gga.14004.1.S1_at	DTNA	Dystrobrevin, alpha	2.01517	0.00217591	0.00947121
GgaAffx.23242.1.S1_at	BEND5	BEN domain containing 5	2.01279	0.00218144	0.00948884
Gga.17282.1.S1_at	PAM	peptidylglycine alpha-amidating monooxygenase	2.34724	0.00219564	0.00953126
Gga.4373.1.S1_s_at	CYB5R2	cytochrome b5 reductase 2	-2.04872	0.00224846	0.00971025
GgaAffx.3712.1.S1_s_at	LOC770922	deoxycytidine kinase-like	-2.46618	0.0022498	0.00971383
GgaAffx.20808.1.S1_at	TCTN1	tectonic family member 1	-2.05092	0.002258	0.00973654
Gga.4384.1.S1_at	BIRC2	baculoviral IAP repeat containing 2	2.29311	0.00227273	0.00977996
GgaAffx.23773.1.S1_s_at	MLH1	mutL homolog 1, colon cancer, nonpolyposis type 2 (E. coli)	-2.40259	0.00228986	0.00983942
Gga.18324.1.S1_s_at	---	---	2.32202	0.00234142	0.0100196
GgaAffx.23308.3.S1_s_at	CCDC88C	coiled-coil domain containing 88C	-4.99543	0.00236194	0.0100821
Gga.2960.1.S1_at	CASP6	caspase 6, apoptosis-related cysteine peptidase	-2.21558	0.00239248	0.0101861
Gga.9893.1.S1_at	---	---	-2.30505	0.0023931	0.0101876
Gga.7808.1.S1_at	GGCT	gamma-glutamylcyclotransferase	-2.04356	0.00239537	0.0101939
Gga.9350.1.S1_s_at	NDC80	NDC80 homolog, kinetochore complex component (S. cerevisiae)	-2.13218	0.00241892	0.0102714
Gga.8467.1.S1_a_at	NCAPG	non-SMC condensin I complex, subunit G	-2.27815	0.00242608	0.0102962
Gga.6804.1.A1_s_at	LOC768701	uncharacterized protein KIAA1671 homolog	2.87521	0.00245525	0.0103879
Gga.7705.1.S1_at	---	---	2.53918	0.00247227	0.0104393
Gga.2334.1.S1_at	PHOSPHO1	phosphatase, orphan 1	-4.18637	0.00248513	0.0104795
Gga.18638.1.S1_at	---	---	-2.15762	0.00249491	0.0105107
Gga.11604.3.S1_at	---	---	2.28386	0.00250502	0.0105429
GgaAffx.23916.1.S1_at	HUS1	HUS1 checkpoint homolog (S. pombe)	-4.1951	0.00250854	0.0105566
Gga.9889.1.S1_at	OXR1	oxidation resistance 1	2.46199	0.00253599	0.0106326
Gga.10902.1.S1_at	RASL11A	RAS-like, family 11, member A	2.22219	0.00260207	0.0108331
Gga.16248.1.S1_at	---	---	2.40594	0.00260957	0.0108596
Gga.16884.1.S1_at	---	---	-2.16902	0.00261632	0.0108794
Gga.17894.1.S1_at	---	---	-2.98422	0.00262138	0.0108941
Gga.13344.1.S1_at	---	---	-2.05611	0.00265319	0.0109995
Gga.8359.1.S1_at	GSTA3	glutathione S-transferase alpha 3	-2.94785	0.00265863	0.0110162
GgaAffx.12836.1.S1_at	PTP4A1	protein tyrosine phosphatase type IVA, member 1	2.00345	0.00266387	0.0110296
Gga.5188.1.S1_at	---	---	-2.91187	0.00271519	0.0111976
Gga.7109.1.S1_s_at	INPP5K	inositol polyphosphate-5-phosphatase K	-2.17329	0.00271741	0.0112031
Gga.2672.2.S1_s_at	MTHFD2	methylenetetrahydrofolate dehydrogenase (NADP+ dependent) 2, methenyltetrahydrofolate c	2.22722	0.00271956	0.0112058
Gga.4505.1.S2_at	MYBL1	v-myb myeloblastosis viral oncogene homolog (avian)-like 1	-3.10678	0.00280848	0.0115084
Gga.9714.1.S1_a_at	MLIP	muscular LMNA-interacting protein	-8.65951	0.00282088	0.0115452
Gga.14881.1.S1_at	---	---	-2.02209	0.00283589	0.0115911
GgaAffx.12711.1.S1_at	LOC768701	uncharacterized protein KIAA1671 homolog	2.39469	0.00283701	0.0115911
Gga.9788.1.S1_s_at	C13H5orf45	chromosome 13 open reading frame, human C5orf45	-2.19966	0.0028376	0.0115911
Gga.19714.1.S1_at	---	---	2.84465	0.0028383	0.0115911
GgaAffx.23665.1.S1_at	H2B-V /// H2B-VII /// LOC100858607 /// LOC769973 /// LOC770188 /// LOC770267	histone cluster 1, H2bn /// histone H2B 1/2/3/4/6 /// histone H2B 1/2/3/4/6-like /// hi	2.09583	0.00286973	0.011691
Gga.4942.1.S1_at	HSPA2	heat shock 70kDa protein 2	3.06777	0.00290177	0.0117806
Gga.3801.1.S1_at	---	---	-2.15164	0.00296414	0.0119881
Gga.8851.1.S1_s_at	IDI1	isopentenyl-diphosphate delta isomerase 1	-2.20237	0.0029859	0.0120584
Gga.19446.1.S1_at	---	---	-2.39341	0.00300168	0.0121028
Gga.8068.1.S1_at	NSMCE1	non-SMC element 1 homolog (S. cerevisiae)	-2.31487	0.00304306	0.0122431
Gga.15266.1.S1_at	TCP11L1	t-complex 11 (mouse)-like 1	-2.85263	0.00305792	0.0122888
Gga.16406.1.S1_at	---	---	-2.04903	0.00308065	0.0123556
Gga.155.1.S1_s_at	LGALS3	lectin, galactoside-binding, soluble, 3	-2.48464	0.00309313	0.0123941
GgaAffx.12080.1.S1_s_at	DCK	deoxycytidine kinase	-2.20545	0.0031058	0.0124216
GgaAffx.11396.1.S1_s_at	SLC17A9	solute carrier family 17, member 9	-2.65297	0.00315745	0.0125811
GgaAffx.12420.1.S1_at	SHFM1	split hand/foot malformation (ectrodactyly) type 1	-3.22832	0.00316716	0.012612
Gga.8161.1.S1_s_at	NTPCR	nucleoside-triphosphatase, cancer-related	-2.70873	0.00317867	0.0126435
Gga.1602.1.S1_at	LINGO3	leucine rich repeat and Ig domain containing 3	2.07198	0.00320162	0.0127072
Gga.18524.1.S1_at	---	---	-2.16476	0.00321128	0.0127377
Gga.4719.1.S1_s_at	APOA1	apolipoprotein A-I	2.28791	0.00321786	0.0127585
Gga.12515.1.S1_at	LHX8	LIM homeobox 8	-2.90484	0.00328616	0.0129627
Gga.11832.1.S1_at	EGLN3	egl nine homolog 3 (C. elegans)	2.12719	0.00329045	0.0129729
Gga.13354.1.S1_at	GARNL3	GTPase activating Rap/RanGAP domain-like 3	-2.10086	0.00329565	0.0129895
Gga.4108.4.S1_x_at	TPM1	tropomyosin 1 (alpha)	-2.18437	0.00331607	0.0130499
GgaAffx.12999.1.S1_s_at	TEC	tec protein tyrosine kinase	2.44395	0.00332867	0.0130864
Gga.16562.1.S1_at	---	---	2.62458	0.0033506	0.0131509
Gga.5230.1.S1_at	---	---	-2.1148	0.00337094	0.0132132
Gga.18620.1.S1_at	---	---	3.69806	0.00339334	0.0132743
Gga.13928.1.S1_at	---	---	3.05243	0.00344399	0.0134384
Gga.16909.1.S1_at	CRIPT	cysteine-rich PDZ-binding protein	-2.12754	0.00350421	0.0136165
GgaAffx.617.1.S1_at	PANX3	pannexin 3	-2.31436	0.00353461	0.0137194
Gga.17242.1.S1_at	---	---	2.01743	0.00354612	0.013753
Gga.19204.1.S1_at	---	---	-2.74155	0.00355729	0.0137811
Gga.18672.1.S1_at	MAPK1	Mitogen-activated protein kinase 1	2.15186	0.00357007	0.0138109
GgaAffx.7822.1.S1_at	TDRD7	tudor domain containing 7	2.25064	0.00358919	0.0138753
Gga.2957.1.S1_s_at	CD9	CD9 molecule	2.2107	0.00365277	0.0140706
Gga.18807.1.S1_x_at	---	---	-2.18226	0.00371213	0.0142619
Gga.1020.1.S1_at	CCL17	chemokine (C-C motif) ligand 17	3.67583	0.00374521	0.0143604
GgaAffx.7462.1.A1_at	LOC423506	uncharacterized LOC423506	-2.14365	0.0038161	0.0145626
Gga.17617.1.S1_at	DDAH1	Dimethylarginine dimethylaminohydrolase 1	-3.38748	0.00384486	0.0146434
Gga.2334.1.S2_at	PHOSPHO1	phosphatase, orphan 1	-4.01551	0.00399343	0.0150958
GgaAffx.21351.1.S1_s_at	CA4	carbonic anhydrase IV	-2.34712	0.00400316	0.0151178
GgaAffx.11490.1.S1_s_at	KIAA1524	KIAA1524	-2.53054	0.00401125	0.0151413
GgaAffx.20996.1.S1_at	---	---	-2.89787	0.00410728	0.0154153
Gga.19926.1.S1_at	---	---	-2.87475	0.00413779	0.0155046
Gga.7791.1.S1_at	---	---	-2.04	0.00413994	0.0155078
GgaAffx.26365.1.S1_at	TAMM41	TAM41, mitochondrial translocator assembly and maintenance protein, homolog (S. cerevis	-2.36553	0.00415868	0.0155678
GgaAffx.21246.1.S1_at	---	---	-2.56751	0.00419881	0.0156784
Gga.4704.1.S1_at	GART	phosphoribosylglycinamide formyltransferase, phosphoribosylglycinamide synthetase, phos	-2.08829	0.00428566	0.0159292
GgaAffx.11562.1.S1_s_at	ORC1	origin recognition complex, subunit 1	-2.03634	0.00433351	0.0160492
GgaAffx.10417.7.S1_s_at	DST	dystonin	-2.00011	0.00434432	0.0160785
GgaAffx.4344.1.S1_at	---	---	-3.74076	0.00437055	0.0161507
GgaAffx.12320.1.S1_at	STARD4	StAR-related lipid transfer (START) domain containing 4	-2.77419	0.00437104	0.0161509
GgaAffx.12935.1.S1_s_at	DHCR24	24-dehydrocholesterol reductase	-2.50294	0.00441223	0.016275
Gga.12956.1.S1_s_at	C5H14orf129	chromosome 5 open reading frame, human C14orf129	-2.00827	0.00443136	0.0163268
GgaAffx.12967.1.S1_s_at	HSP90AA1	heat shock protein 90kDa alpha (cytosolic), class A member 1	-2.76364	0.00445758	0.0164078
GgaAffx.7876.1.S1_s_at	MTHFD1L	methylenetetrahydrofolate dehydrogenase (NADP+ dependent) 1-like	2.25021	0.00447821	0.0164648
GgaAffx.1444.1.S1_at	PLEKHB2	pleckstrin homology domain containing, family B (evectins) member 2	2.30466	0.00448305	0.0164795
Gga.13588.1.S1_at	---	---	-2.57214	0.00467399	0.0170109
GgaAffx.22932.2.S1_s_at	GOLIM4	golgi integral membrane protein 4	-2.48209	0.0046769	0.0170135
Gga.2847.2.S1_a_at	---	---	-2.0979	0.00467777	0.0170151
Gga.12774.1.S1_at	OPRL1	opiate receptor-like 1	2.61964	0.00468036	0.0170213
Gga.5154.1.S1_at	POSTN	periostin, osteoblast specific factor	-2.38751	0.00493197	0.0177156
Gga.9534.1.S1_at	ZDHHC6	zinc finger, DHHC-type containing 6	-2.5037	0.00497617	0.0178345
Gga.18704.1.S1_at	PPP2R3A	protein phosphatase 2, regulatory subunit B'', alpha	2.15589	0.00499315	0.0178904
GgaAffx.26700.1.S1_s_at	PRKCB	protein kinase C, beta	-2.12372	0.00507139	0.0181185
GgaAffx.21016.1.S1_at	---	---	-2.34888	0.00508236	0.0181442
Gga.13292.1.S1_at	---	---	-2.11619	0.00510914	0.018228
Gga.8975.1.S1_at	---	---	-5.88808	0.00511147	0.018233
Gga.3950.1.S2_at	BMP2	bone morphogenetic protein 2	-2.38868	0.00521817	0.0185432
GgaAffx.23865.1.S1_s_at	CDK13	cyclin-dependent kinase 13	-2.13609	0.00522369	0.018556
GgaAffx.12405.1.S1_at	NUFIP1	nuclear fragile X mental retardation protein interacting protein 1	-2.38432	0.00530927	0.0187993
Gga.12315.1.S1_s_at	CDKL2	cyclin-dependent kinase-like 2 (CDC2-related kinase)	-2.03619	0.00532186	0.0188335
Gga.16539.1.S1_at	---	---	-2.33391	0.00536216	0.018943
Gga.10988.1.S1_x_at	EFCAB1	EF-hand calcium binding domain 1	-2.25346	0.00539961	0.0190422
Gga.256.1.S2_at	TPD52L1	Tumor protein D52-like 1	-2.84595	0.00548719	0.0192875
Gga.9298.1.S1_at	CPNE1 /// LOC100858298	copine I /// copine-1-like	-2.09611	0.00558013	0.0195331
Gga.13898.1.S1_at	KLF11	Kruppel-like factor 11	2.71691	0.00560092	0.0195836
Gga.2870.1.S1_at	PPAT	phosphoribosyl pyrophosphate amidotransferase	-2.10237	0.00562357	0.0196469
Gga.14693.1.S1_s_at	MGAT5	mannosyl (alpha-1,6-)-glycoprotein beta-1,6-N-acetyl-glucosaminyltransferase	-2.00001	0.0056395	0.0196896
Gga.6549.1.S1_a_at	LOC408180	Beta-1,3-glucuronyltransferase 1-like	-4.54725	0.00573642	0.0199542
Gga.14608.1.S1_at	GALNT3	UDP-N-acetyl-alpha-D-galactosamine:polypeptide N-acetylgalactosaminyltransferase 3 (Gal	-2.53549	0.00576437	0.0200388
Gga.3062.2.S1_at	LOC423006	protein CASC5-like	-2.1268	0.00580408	0.0201605
GgaAffx.1176.1.S1_at	HECTD2	HECT domain containing 2	2.03589	0.00582571	0.0202174
Gga.15071.1.A1_at	---	---	2.42103	0.00592482	0.0204894
Gga.735.1.S1_at	SRL	sarcalumenin	2.72823	0.00595578	0.0205724
GgaAffx.6670.1.S1_at	CYP1B1	cytochrome P450, family 1, subfamily B, polypeptide 1	-2.47331	0.00600527	0.020697
GgaAffx.8668.1.S1_at	MYCT1	myc target 1	-2.22244	0.00627549	0.0214062
Gga.8365.1.A1_at	GUSB	glucuronidase, beta	-2.05575	0.0063277	0.0215461
GgaAffx.2351.2.S1_s_at	RORA	RAR-related orphan receptor A	-2.29093	0.00647378	0.0219081
GgaAffx.12964.1.S1_s_at	LSS	lanosterol synthase (2,3-oxidosqualene-lanosterol cyclase)	-2.1307	0.00650888	0.0219998
Gga.5916.1.S1_s_at	MATN2	matrilin 2	2.53855	0.00651594	0.0220159
GgaAffx.25261.1.S1_at	MEF2C	myocyte enhancer factor 2C	-2.25176	0.00671157	0.0225484
Gga.1495.2.S1_s_at	SNCAIP	synuclein, alpha interacting protein	3.20563	0.00676555	0.0226883
Gga.16644.1.A1_at	---	---	2.12811	0.00676558	0.0226883
Gga.13689.1.S1_at	---	---	4.04758	0.00682625	0.0228487
Gga.9891.1.S1_at	---	---	-2.15562	0.00701502	0.0233279
GgaAffx.21815.1.S1_s_at	UBA5	ubiquitin-like modifier activating enzyme 5	-2.05694	0.00712745	0.0236222
GgaAffx.12024.1.S1_at	NUDT19	nudix (nucleoside diphosphate linked moiety X)-type motif 19	-2.09781	0.00714206	0.0236585
Gga.5648.2.S1_a_at	---	---	2.19997	0.00718622	0.0237513
Gga.11995.1.S1_s_at	HOXA5	homeobox A5	2.37255	0.00727782	0.0239644
GgaAffx.20252.1.S1_at	BORA	bora, aurora kinase A activator	-2.02599	0.0073122	0.0240525
GgaAffx.11070.1.S1_at	GAB2	GRB2-associated binding protein 2	2.14202	0.00733615	0.0241169
GgaAffx.23391.1.S1_at	CCDC59	coiled-coil domain containing 59	-2.00045	0.00750351	0.0245457
Gga.9879.1.S1_s_at	LIPA	lipase A, lysosomal acid, cholesterol esterase (Wolman disease)	-3.1795	0.00757207	0.0247279
Gga.1495.1.S1_s_at	SNCAIP	synuclein, alpha interacting protein	2.68032	0.00767124	0.0249735
GgaAffx.5979.1.S1_at	AVPR2	arginine vasopressin receptor 2	-2.4933	0.00769195	0.025024
Gga.8460.1.S1_s_at	GCAT	glycine C-acetyltransferase	-2.1532	0.0077284	0.0251211
Gga.14465.1.S1_at	---	---	3.48916	0.00773578	0.0251369
Gga.19725.1.S1_at	---	---	2.30688	0.00781835	0.0253643
Gga.4108.4.S1_a_at	TPM1	tropomyosin 1 (alpha)	-2.24162	0.00794549	0.0256776
GgaAffx.20634.1.S1_at	GBP	guanylate binding protein	-2.1059	0.00796759	0.0257317
Gga.7555.1.S1_at	---	---	-2.57129	0.00811906	0.0261305
Gga.10715.1.S1_at	USPL1	ubiquitin specific peptidase like 1	-2.68916	0.00828583	0.0265614
Gga.5386.1.S1_at	TNFRSF6B	tumor necrosis factor receptor superfamily, member 6b, decoy	2.1647	0.00832071	0.0266533
Gga.12361.1.S1_at	RLBP1	retinaldehyde binding protein 1	-3.02169	0.00833471	0.0266892
Gga.10082.1.S1_at	PSMD7	Proteasome (prosome, macropain) 26S subunit, non-ATPase, 7	-2.12654	0.00851459	0.027121
Gga.4589.1.S3_at	TNFRSF10B	tumor necrosis factor receptor superfamily, member 10b	2.28006	0.00860302	0.0273315
Gga.3347.1.S1_s_at	TCEB1	transcription elongation factor B (SIII), polypeptide 1 (15kDa, elongin C)	-3.03156	0.00873069	0.0276402
Gga.5478.1.S1_at	---	---	2.38852	0.0090293	0.0283711
Gga.16072.1.S1_at	---	---	-2.328	0.00903001	0.0283711
Gga.14072.1.S1_s_at	AEBP2	AE binding protein 2	-2.10392	0.00910699	0.0285385
Gga.17244.1.S1_at	---	---	-2.34057	0.00914978	0.0286501
Gga.12225.2.S1_a_at	AKAP17A	A kinase (PRKA) anchor protein 17A	-2.06335	0.00915597	0.028664
Gga.349.1.S1_s_at	RGS6	regulator of G-protein signaling 6	2.00455	0.009245	0.0288663
Gga.9147.1.S1_at	LOC424588	E3 ubiquitin-protein ligase HECTD3-like	2.22013	0.009246	0.0288663
GgaAffx.20235.1.S1_s_at	PUS1	pseudouridylate synthase 1	-2.12759	0.00928039	0.0289503
Gga.19720.1.S1_at	---	---	-2.09891	0.00934961	0.0291282
Gga.13478.3.S1_a_at	---	---	-2.12302	0.00947111	0.029388
Gga.718.1.S1_at	DMD	dystrophin	-2.0055	0.00950016	0.0294482
Gga.17069.1.S1_s_at	SERTAD2	SERTA domain containing 2	4.72834	0.00968508	0.0299098
GgaAffx.21576.1.S1_s_at	CHGA	chromogranin A (parathyroid secretory protein 1)	-2.44745	0.0097033	0.0299517
Gga.5713.3.S1_a_at	RTN4IP1	reticulon 4 interacting protein 1	-2.0404	0.00992223	0.0304858
Gga.8227.1.S1_s_at	IFI27L2	ISG12-1 protein-like	-5.63218	0.00993447	0.0305099
GgaAffx.9678.2.S1_at	DTNA	dystrobrevin, alpha	2.3195	0.00997909	0.030602
GgaAffx.3169.1.S1_at	---	---	-2.18854	0.00999903	0.0306509
GgaAffx.1220.1.S1_at	RSBN1	round spermatid basic protein 1	-2.3339	0.0101346	0.0309457
Gga.10303.1.S1_at	CAV2	caveolin 2	2.16016	0.010181	0.0310631
Gga.9825.2.S1_s_at	ARMC1	armadillo repeat containing 1	-2.03805	0.0102202	0.0311555
GgaAffx.20504.1.S1_at	---	---	-2.37135	0.0104152	0.0316522
Gga.16213.1.S1_at	---	---	2.02769	0.0104439	0.0317294
Gga.11581.2.S1_a_at	TMEM35	transmembrane protein 35	-2.2011	0.0104469	0.031736
Gga.12769.1.S1_s_at	NHP2L1	NHP2 non-histone chromosome protein 2-like 1 (S. cerevisiae)	-2.00947	0.0105202	0.031916
Gga.17267.1.S1_at	---	---	-2.29799	0.0105597	0.0320111
Gga.17120.1.S1_at	---	---	2.0399	0.010601	0.0320988
Gga.6302.1.S1_at	---	---	-2.18947	0.0107069	0.0323474
Gga.19554.1.S1_at	---	---	2.29724	0.0107794	0.0325206
GgaAffx.5692.4.S1_s_at	CWC22	CWC22 spliceosome-associated protein homolog (S. cerevisiae)	-2.14406	0.0107807	0.0325217
GgaAffx.11749.1.S1_at	NDC80	NDC80 homolog, kinetochore complex component (S. cerevisiae)	-2.12112	0.0108168	0.0326026
Gga.9214.1.S1_at	---	---	-2.245	0.0108203	0.0326077
Gga.19322.1.S1_at	---	---	-3.11162	0.0111552	0.0333305
Gga.7900.2.A1_at	FIBIN	Fin bud initiation factor homolog (zebrafish)	-2.75082	0.01118	0.0333943
Gga.3280.1.S1_at	CBLN1	cerebellin 1 precursor	4.57402	0.0112408	0.0335319
Gga.18266.1.S1_at	ANKRD26	ankyrin repeat domain 26	-2.03337	0.0112554	0.0335676
Gga.13993.1.S1_s_at	OSGIN2	oxidative stress induced growth inhibitor family member 2	2.18765	0.0114033	0.033909
Gga.11682.1.S1_s_at	---	---	-2.18312	0.0114252	0.0339371
Gga.16540.1.S1_s_at	HELLS	helicase, lymphoid-specific	-2.07133	0.0114528	0.0339983
GgaAffx.24282.1.S1_at	SRD5A3 /// TMEM165	steroid 5 alpha-reductase 3 /// transmembrane protein 165	-2.04841	0.0114842	0.0340733
Gga.3627.1.S1_at	PTPN3	protein tyrosine phosphatase, non-receptor type 3	2.00757	0.0115213	0.0341701
Gga.17786.1.S1_at	---	---	-2.05265	0.0116488	0.0344342
GgaAffx.20470.1.S1_at	---	---	-2.16634	0.0117286	0.0346038
GgaAffx.20355.1.S1_at	---	---	2.21045	0.0117978	0.0347596
Gga.9618.1.S1_at	UCHL1	ubiquitin carboxyl-terminal esterase L1 (ubiquitin thiolesterase)	-2.54221	0.0118356	0.0348477
Gga.12249.1.S1_at	DBX2	developing brain homeobox 2	-3.8276	0.0118813	0.0349446
GgaAffx.1780.1.S1_s_at	GK5	glycerol kinase 5 (putative)	-2.01203	0.0120261	0.0353007
Gga.5494.1.S1_at	CPE	carboxypeptidase E	-2.23258	0.0120474	0.0353388
GgaAffx.3169.1.A1_at	---	---	-2.19318	0.0120557	0.03536
Gga.2662.1.S1_at	ITFG1	integrin alpha FG-GAP repeat containing 1	-2.02456	0.0120825	0.0354149
Gga.13255.1.S2_at	DDAH1	dimethylarginine dimethylaminohydrolase 1	-2.4708	0.0122044	0.0356611
Gga.4679.1.S1_at	C1H13orf15	chromosome 1 open reading frame, human C13orf15	-2.03731	0.0123689	0.0360269
GgaAffx.23739.1.S1_at	ARSJ	arylsulfatase family, member J	2.13273	0.0124168	0.0361363
Gga.2839.2.S1_a_at	COL2A1	collagen, type II, alpha 1	2.2593	0.0126514	0.0366254
Gga.12363.1.S1_at	RRAGD	Ras-related GTP binding D	2.14433	0.0127993	0.0369409
Gga.12562.2.S1_a_at	APOPT1	apoptogenic 1	-2.2727	0.0129873	0.037337
GgaAffx.9910.1.S1_s_at	GRIN3A	glutamate receptor, ionotropic, N-methyl-D-aspartate 3A	-2.24756	0.0132499	0.0379622
GgaAffx.11402.1.S1_at	NEK2	NIMA (never in mitosis gene a)-related kinase 2	-2.02735	0.0132569	0.0379788
Gga.17986.1.S1_at	FRMD4B	FERM domain containing 4B	-2.24389	0.0136098	0.0387423
GgaAffx.20149.1.S1_s_at	---	---	-2.74025	0.0137203	0.0389791
Gga.11779.1.S1_s_at	CPNE3	copine III	-2.38895	0.013779	0.0390938
Gga.16834.1.S1_at	---	---	2.70153	0.0138662	0.0392691
Gga.4420.2.S1_at	RTN1	reticulon 1	2.8939	0.0141439	0.039868
Gga.13347.1.S1_at	RINT1	RAD50 interactor 1	-2.75601	0.014218	0.0400153
Gga.10988.1.S1_a_at	EFCAB1	EF-hand calcium binding domain 1	-2.18547	0.0142748	0.0401311
Gga.4975.1.S1_a_at	TPM2	tropomyosin 2 (beta)	-2.41588	0.0143643	0.0403123
GgaAffx.2498.1.S1_s_at	MATN4	matrilin 4	-2.19646	0.0143932	0.040364
Gga.10915.1.S1_a_at	TMEM156	transmembrane protein 156	-2.34286	0.0153514	0.0424763
GgaAffx.9072.1.A1_at	---	---	2.65283	0.0154752	0.042736
Gga.10927.1.S1_at	STXBP6	syntaxin binding protein 6 (amisyn)	-2.07329	0.0155543	0.042896
Gga.12410.1.S1_at	POC1A	POC1 centriolar protein homolog A (Chlamydomonas)	-2.02318	0.0167661	0.0454539
Gga.7477.1.S1_s_at	MSH6	mutS homolog 6 (E. coli)	-2.02356	0.0168289	0.0455857
Gga.11638.1.S1_s_at	PHF21A	PHD finger protein 21A	-2.08796	0.0169241	0.0457729
Gga.8371.1.S1_s_at	ADIPOR2	adiponectin receptor 2	-2.23733	0.0169256	0.0457734
Gga.11244.1.S1_at	CNKSR3	CNKSR family member 3	-2.24288	0.0170634	0.0460494
GgaAffx.24536.1.S1_at	NIM1	serine/threonine-protein kinase NIM1	2.40856	0.0170673	0.0460567
Gga.20048.1.S1_at	---	---	-2.12228	0.0173452	0.0466498
Gga.1281.1.S1_at	PTTG1	pituitary tumor-transforming 1	-2.14478	0.0178263	0.0476808
Gga.9879.1.S1_at	LIPA	lipase A, lysosomal acid, cholesterol esterase (Wolman disease)	-2.09441	0.0182758	0.0485962
Gga.6070.1.S1_at	PSCA	prostate stem cell antigen	-3.08799	0.0186459	0.0493399
GgaAffx.12201.1.S1_at	GXYLT1	glucoside xylosyltransferase 1	-2.0202	0.0187399	0.0495025
Gga.595.1.S1_at	NELL2	NEL-like 2 (chicken)	-4.27134	0.018753	0.0495236
Gga.3143.2.S1_s_at	FAM122A	family with sequence similarity 122A	-2.00444	0.0190812	0.0501906
Gga.8975.1.S1_s_at	LOC420381	GTPase IMAP family member 8-like	-4.80994	0.0191845	0.050404
Gga.19265.1.S1_at	---	---	-2.53825	0.0195291	0.0511281
Gga.5730.1.S1_a_at	LOC769739	uncharacterized LOC769739	2.41075	0.019624	0.0513415
Gga.8977.1.S1_at	BROX	BRO1 domain and CAAX motif containing	-2.10747	0.0197229	0.051562
Gga.2849.1.S1_at	---	---	-2.06929	0.0197379	0.0515907
Gga.487.1.S1_at	SEMA3A	sema domain, immunoglobulin domain (Ig), short basic domain, secreted, (semaphorin) 3A	-2.02043	0.0198076	0.0517401
GgaAffx.7766.1.S1_s_at	GOLGA4	golgin A4	-2.65024	0.0202159	0.0525725
Gga.10765.1.S1_s_at	LYAR	Ly1 antibody reactive homolog (mouse)	-2.02538	0.0204387	0.0530053
GgaAffx.25130.1.S1_s_at	KLF5	Kruppel-like factor 5 (intestinal)	-2.04314	0.0204547	0.0530431
Gga.4558.2.S1_s_at	MXD4	MAX dimerization protein 4	-2.02815	0.0208582	0.0538613
Gga.12079.2.S1_a_at	LPPR5	lipid phosphate phosphatase-related protein type 5	-2.38182	0.0211258	0.0543811
Gga.14725.1.S1_at	B4GALT6	UDP-Gal:betaGlcNAc beta 1,4- galactosyltransferase, polypeptide 6	-2.43534	0.0213065	0.0547547
Gga.14011.1.S1_at	ECSCR	endothelial cell surface expressed chemotaxis and apoptosis regulator	-2.09315	0.0219722	0.0559653
Gga.16875.1.S1_at	RPL21	ribosomal protein L21	-4.98183	0.0228106	0.0575402
GgaAffx.22071.1.S1_at	ACOT8	acyl-CoA thioesterase 8	-2.01889	0.023182	0.0582991
Gga.9459.1.S1_s_at	NUF2	NUF2, NDC80 kinetochore complex component, homolog (S. cerevisiae)	-2.18787	0.0236929	0.0592553
GgaAffx.9238.1.S1_at	---	---	3.00365	0.0238819	0.059608
Gga.12087.1.S1_s_at	NKTR	natural killer-tumor recognition sequence	-2.21965	0.0242352	0.0602585
Gga.9989.1.S1_at	PLXDC2	plexin domain containing 2	-2.18965	0.024625	0.0610305
Gga.12259.1.S1_at	KCNMB4	potassium large conductance calcium-activated channel, subfamily M, beta member 4	2.34615	0.0251114	0.0619504
Gga.10570.1.S1_at	KHDRBS3	KH domain containing, RNA binding, signal transduction associated 3	-3.09218	0.0252829	0.0623125
Gga.6415.1.S1_at	AKR7A2	aldo-keto reductase family 7, member A2 (aflatoxin aldehyde reductase)	-2.20881	0.0252926	0.0623252
Gga.16449.1.S1_at	LOC100857361	Uncharacterized LOC100857361	-2.1049	0.0256896	0.0630863
Gga.12395.1.S1_s_at	---	---	-2.54042	0.0262817	0.0641845
Gga.17399.1.S1_at	---	---	-2.07901	0.0264113	0.0644357
GgaAffx.9072.1.S1_at	---	---	2.32283	0.0264294	0.0644633
GgaAffx.12510.1.S1_at	LOC770922	deoxycytidine kinase-like	-2.00535	0.0273645	0.0662578
Gga.14739.1.S1_s_at	UBR1	ubiquitin protein ligase E3 component n-recognin 1	-2.04528	0.0274935	0.0664949
Gga.7673.2.S1_at	---	---	-3.52645	0.0276421	0.0667572
GgaAffx.21116.1.S1_s_at	OSGIN1	oxidative stress induced growth inhibitor 1	-2.08909	0.0278606	0.0670754
Gga.6972.1.S1_at	ABI3	ABI family, member 3	-2.50813	0.0287073	0.0685996
Gga.16405.1.S1_at	---	---	-2.38018	0.028758	0.0686781
GgaAffx.12895.1.S1_at	MRPS6	mitochondrial ribosomal protein S6	-2.93095	0.0290967	0.0692635
Gga.7069.1.S1_at	STRAP	serine/threonine kinase receptor associated protein	-2.50864	0.0291053	0.0692757
Gga.5537.1.S1_at	FUNDC1	FUN14 domain containing 1	-2.13693	0.0296832	0.0703168
Gga.4493.1.S2_at	BRCA1	breast cancer 1, early onset	-2.19151	0.0299778	0.0708197
GgaAffx.4223.1.S1_s_at	KIF11	kinesin family member 11	-2.33867	0.030056	0.0709426
Gga.10214.1.S1_s_at	MAPK12	mitogen-activated protein kinase 12	2.31168	0.0301566	0.0711124
Gga.15171.1.S1_at	---	---	-2.17656	0.030344	0.0714342
GgaAffx.20810.1.S1_at	TCP11L1	t-complex 11 (mouse)-like 1	-2.05464	0.0303551	0.0714514
Gga.9827.1.S1_s_at	GOLIM4	golgi integral membrane protein 4	-2.23714	0.0310866	0.0727513
Gga.9403.1.S1_a_at	CCDC109B	coiled-coil domain containing 109B	-2.64959	0.031144	0.0728572
Gga.16311.1.S1_at	---	---	-2.39982	0.0313554	0.0731847
Gga.9012.1.S1_at	STK17B	serine/threonine kinase 17b	-2.11832	0.0314405	0.0733478
Gga.12071.1.S1_at	---	---	2.05647	0.0316974	0.0738399
Gga.19008.1.S1_at	---	---	-2.00437	0.031781	0.0739944
GgaAffx.20522.1.S1_s_at	---	---	2.39957	0.0322923	0.0749177
Gga.18498.1.S1_s_at	ESF1	ESF1, nucleolar pre-rRNA processing protein, homolog (S. cerevisiae)	-2.01086	0.0332184	0.076605
Gga.1153.1.S1_at	DLGAP5	discs, large (Drosophila) homolog-associated protein 5	-2.10633	0.0337384	0.0774567
Gga.178.1.S1_s_at	GBP	guanylate binding protein	-2.14699	0.0339957	0.0779128
Gga.4974.1.S1_at	VCAN	versican	-2.07571	0.0361937	0.0818693
GgaAffx.11778.1.S1_s_at	ARL13B	ADP-ribosylation factor-like 13B	-2.21097	0.0365699	0.0825264
Gga.747.1.S1_at	GABRB3	gamma-aminobutyric acid (GABA) A receptor, beta 3	-2.35742	0.0371877	0.0835466
Gga.11127.1.S1_s_at	ABHD2	abhydrolase domain containing 2	2.16239	0.0378225	0.0845804
Gga.19305.1.S1_at	RSPO3	R-spondin 3	-2.14693	0.03876	0.0861276
Gga.17171.1.S1_at	---	---	-2.0761	0.0387724	0.0861334
GgaAffx.8187.1.S1_at	C1H12orf35	chromosome 1 open reading frame, human C12orf35	-2.03758	0.0391781	0.086781
GgaAffx.9143.2.S1_at	---	---	-2.13121	0.0402347	0.0884357
Gga.18417.1.S1_at	---	---	-2.14855	0.0402524	0.0884426
Gga.4196.1.S1_a_at	ABLIM2	actin binding LIM protein family, member 2	-2.03611	0.0410626	0.0897583
GgaAffx.21334.1.S1_at	---	---	-3.66291	0.0411484	0.089919
Gga.11932.1.S1_at	UHRF1	ubiquitin-like with PHD and ring finger domains 1	-2.34209	0.0414687	0.0904868
Gga.14009.1.S1_at	---	---	-2.28556	0.0416288	0.0907368
GgaAffx.6024.1.S1_at	TMEM117	transmembrane protein 117	-2.45449	0.0439695	0.0945146
Gga.17895.1.S1_at	LOC100859334	Uncharacterized LOC100859334	2.26934	0.0445316	0.0954673
GgaAffx.3390.2.S1_s_at	DCAF10	DDB1 and CUL4 associated factor 10	2.19785	0.0472374	0.0999173
Gga.11741.3.S1_a_at	TFPI	tissue factor pathway inhibitor (lipoprotein-associated coagulation inhibitor)	-2.07888	0.0483239	0.101673
Gga.12388.1.S1_at	FANCL	Fanconi anemia, complementation group L	-2.07446	0.0488717	0.10243
GgaAffx.5919.1.S1_at	---	---	-2.25619	0.0495707	0.103512
Gga.12460.1.S1_at	CENPP	centromere protein P	-2.03634	0.0497044	0.103673

## Sheet: 6T vs 6C
Probeset ID	Gene Symbol	Gene Title	Fold-Change(6t vs 6c)	p-value(group)	ajusted p-value(group)
Gga.4901.1.S1_at	CA9	carbonic anhydrase IX	2.53902	1.92332e-11	2.5557e-08
Gga.7523.1.S1_s_at	FNDC3A	fibronectin type III domain containing 3A	2.13843	2.56023e-11	2.57306e-08
GgaAffx.9221.2.S1_at	MFSD5	major facilitator superfamily domain containing 5	3.49423	2.66165e-11	2.57306e-08
Gga.112.1.S1_a_at	RARA	retinoic acid receptor, alpha	2.07796	5.5415e-11	4.27083e-08
Gga.3640.1.S1_at	KTN1	kinectin 1 (kinesin receptor)	3.57107	5.74646e-11	4.28194e-08
Gga.6179.1.A1_at	---	---	3.14349	8.79129e-11	5.29332e-08
Gga.2386.1.S1_at	SAMD4A	sterile alpha motif domain containing 4A	2.67238	5.97658e-10	1.75807e-07
Gga.5612.1.S1_at	AK4	adenylate kinase 4	3.0614	1.1188e-09	2.52124e-07
Gga.15700.1.S1_at	BHLHE40	basic helix-loop-helix family, member e40	7.36349	2.29814e-09	3.63386e-07
GgaAffx.25443.1.S1_s_at	CNOT1	CCR4-NOT transcription complex, subunit 1	2.37511	2.59682e-09	3.99614e-07
Gga.11665.1.S1_s_at	BHLHE40	basic helix-loop-helix family, member e40	2.90072	4.592e-09	5.958e-07
Gga.915.1.S1_at	SOCS3	suppressor of cytokine signaling 3	2.15962	7.17876e-09	8.20871e-07
Gga.10832.1.S1_at	---	---	3.36429	8.96723e-09	9.53661e-07
Gga.14196.1.S1_at	---	---	3.27777	9.18726e-09	9.67298e-07
Gga.6309.1.S1_at	---	---	4.128	9.45416e-09	9.89989e-07
GgaAffx.12426.1.S1_s_at	PLSCR1	phospholipid scramblase 1	2.72246	1.00171e-08	1.02662e-06
Gga.1983.1.S1_at	---	---	4.54441	1.05903e-08	1.07677e-06
GgaAffx.8079.2.S1_s_at	ADAM12	ADAM metallopeptidase domain 12	2.19951	1.07849e-08	1.09368e-06
Gga.9863.1.S1_at	---	---	-8.76897	1.18457e-08	1.18258e-06
GgaAffx.21353.1.S1_at	---	---	-2.08895	1.72261e-08	1.50523e-06
Gga.2197.1.S1_s_at	HK1	hexokinase 1	2.45103	1.79895e-08	1.55431e-06
Gga.16844.2.S1_s_at	COL3A1	collagen, type III, alpha 1	2.263	1.8105e-08	1.55731e-06
Gga.16692.1.A1_x_at	---	---	-3.47456	2.25888e-08	1.8148e-06
Gga.4286.1.S1_at	HPX	hemopexin	2.93175	2.28416e-08	1.82734e-06
Gga.7119.1.S1_at	LOC100858166	uncharacterized LOC100858166	2.12169	2.30678e-08	1.82734e-06
Gga.985.1.S1_s_at	HSP25	heat shock protein 25	25.0946	2.31411e-08	1.82734e-06
Gga.59.1.S1_at	FLNC	filamin C, gamma	2.0642	2.6842e-08	2.00846e-06
GgaAffx.11059.1.A1_at	---	---	-2.36602	3.0464e-08	2.16993e-06
GgaAffx.20909.1.S1_at	---	---	-4.1915	3.13317e-08	2.21033e-06
Gga.7720.2.S1_at	---	---	-3.22278	4.00542e-08	2.57248e-06
GgaAffx.20475.1.S1_at	LOC419755 /// PDZD3	NLR family member X1-like /// PDZ domain containing 3	2.29789	4.66337e-08	2.87525e-06
Gga.11154.1.S1_s_at	STAT3	signal transducer and activator of transcription 3 (acute-phase response factor)	2.16129	5.09608e-08	3.08285e-06
Gga.5282.1.S1_at	---	---	2.03392	5.25439e-08	3.14407e-06
GgaAffx.5646.1.S1_at	---	---	2.35007	5.27446e-08	3.15118e-06
Gga.6247.1.S1_a_at	---	---	2.35119	5.68721e-08	3.31298e-06
Gga.16285.1.S1_at	---	---	2.78757	5.88137e-08	3.3726e-06
GgaAffx.11384.1.S1_s_at	DR1	down-regulator of transcription 1, TBP-binding (negative cofactor 2)	2.03263	6.2259e-08	3.53336e-06
Gga.5666.2.S1_a_at	G0S2	G0/G1switch 2	9.49515	6.31101e-08	3.55377e-06
Gga.20.1.S1_at	FTL	ferritin, light polypeptide	3.31822	6.45982e-08	3.59724e-06
Gga.20.1.S2_at	FTL	ferritin, light polypeptide	5.09726	7.10751e-08	3.87864e-06
Gga.2982.1.S1_at	CDH1	cadherin 1, type 1, E-cadherin (epithelial)	10.9293	7.18418e-08	3.89909e-06
Gga.1479.1.S1_at	PTN	pleiotrophin	3.04031	7.50439e-08	4.01237e-06
Gga.16401.1.S1_at	IL13RA1	interleukin 13 receptor, alpha 1	2.67579	7.58559e-08	4.03681e-06
Gga.7604.2.S1_a_at	PLSCR1	phospholipid scramblase 1	2.48069	7.84432e-08	4.11827e-06
Gga.4132.1.S1_at	ENO2	enolase 2 (gamma, neuronal)	3.95797	8.06811e-08	4.19009e-06
Gga.7764.1.S1_at	---	---	2.52454	8.35202e-08	4.28555e-06
GgaAffx.24492.1.S1_at	GABARAPL1	GABA(A) receptor-associated protein like 1	3.08776	9.62892e-08	4.74489e-06
GgaAffx.10085.1.S1_x_at	---	---	-2.52231	9.9485e-08	4.86505e-06
Gga.2197.2.S1_a_at	HK1	hexokinase 1	2.02584	1.03533e-07	4.97395e-06
Gga.8092.1.S1_at	SDPR	serum deprivation response (phosphatidylserine binding protein)	2.62628	1.03648e-07	4.97395e-06
Gga.3723.1.S1_at	PLA2G4A	phospholipase A2, group IVA (cytosolic, calcium-dependent)	2.06803	1.04651e-07	4.99101e-06
Gga.15110.1.S1_at	---	---	2.59568	1.14809e-07	5.32389e-06
Gga.17034.1.S1_s_at	YPEL2	yippee-like 2 (Drosophila)	2.35316	1.22778e-07	5.56079e-06
GgaAffx.21710.1.S1_s_at	IFRD1	interferon-related developmental regulator 1	2.30859	1.45099e-07	6.25436e-06
Gga.17533.1.S1_at	SEMA3B	sema domain, immunoglobulin domain (Ig), short basic domain, secreted, (semaphorin) 3B	2.17377	1.61819e-07	6.74859e-06
Gga.14398.1.S1_at	---	---	2.04774	1.71257e-07	7.02809e-06
Gga.11665.1.S1_at	BHLHE40	basic helix-loop-helix family, member e40	2.04471	1.95103e-07	7.73488e-06
GgaAffx.12117.1.S1_s_at	MARCKSL1	MARCKS-like 1	5.14385	2.09129e-07	8.10743e-06
GgaAffx.21171.1.S1_s_at	---	---	2.13878	2.11781e-07	8.20199e-06
GgaAffx.23658.1.S1_at	---	---	2.02077	2.39187e-07	9.00106e-06
GgaAffx.25649.1.S1_at	---	---	3.75593	2.45814e-07	9.16097e-06
GgaAffx.6985.1.S1_at	---	---	3.0856	3.36363e-07	1.15113e-05
GgaAffx.20268.1.S1_s_at	LOC418543	uncharacterized LOC418543	6.76926	3.40224e-07	1.16125e-05
GgaAffx.6826.1.S1_at	TMEM61	transmembrane protein 61	3.41759	3.52696e-07	1.18908e-05
Gga.16883.1.S1_at	LONRF2	LON peptidase N-terminal domain and ring finger 2	2.36486	3.76511e-07	1.24646e-05
Gga.17472.1.S1_at	FAM13A	family with sequence similarity 13, member A	5.81926	3.82447e-07	1.26178e-05
Gga.17818.1.A1_at	---	---	-7.48203	3.9434e-07	1.29107e-05
GgaAffx.5406.1.S1_at	GPR1	G protein-coupled receptor 1	-2.53416	4.22325e-07	1.3598e-05
Gga.3319.1.S1_at	TXNDC5	Thioredoxin domain containing 5 (endoplasmic reticulum)	-2.06579	4.44958e-07	1.4155e-05
Gga.927.1.S1_at	ANPEP	alanyl (membrane) aminopeptidase (aminopeptidase N, aminopeptidase M, microsomal aminop	4.29744	4.48503e-07	1.41897e-05
Gga.18066.1.S1_at	---	---	2.23586	4.87771e-07	1.50853e-05
Gga.4985.1.S1_a_at	HDAC1	histone deacetylase 1	2.13684	5.09193e-07	1.55852e-05
Gga.198.1.S1_at	MMP9	matrix metallopeptidase 9 (gelatinase B, 92kDa gelatinase, 92kDa type IV collagenase)	-2.04734	5.2865e-07	1.60913e-05
Gga.3731.2.S1_a_at	HIC1	hypermethylated in cancer 1	2.30429	5.29449e-07	1.61028e-05
GgaAffx.20135.1.S1_s_at	STAT3	signal transducer and activator of transcription 3 (acute-phase response factor)	3.47691	6.43508e-07	1.88948e-05
GgaAffx.20781.1.S1_at	---	---	5.47957	6.88122e-07	1.98926e-05
GgaAffx.13080.1.S1_at	YPEL2	yippee-like 2 (Drosophila)	2.54998	7.75947e-07	2.17938e-05
GgaAffx.20099.1.S1_at	HSP25	heat shock protein 25	13.2222	8.97061e-07	2.39822e-05
GgaAffx.4338.1.S1_s_at	PFKP	phosphofructokinase, platelet	2.20417	9.29673e-07	2.44706e-05
GgaAffx.24807.1.S1_s_at	OSGIN2	oxidative stress induced growth inhibitor family member 2	4.05296	9.85853e-07	2.54795e-05
Gga.7890.1.S1_at	SFRP4	secreted frizzled-related protein 4	11.5965	9.98357e-07	2.57164e-05
Gga.12661.1.S1_at	PNPLA8	patatin-like phospholipase domain containing 8	2.23314	1.02795e-06	2.63202e-05
Gga.4303.1.S1_at	LOX	lysyl oxidase	9.56426	1.05197e-06	2.67753e-05
Gga.14.1.S1_at	SEMA3F	sema domain, immunoglobulin domain (Ig), short basic domain, secreted, (semaphorin) 3F	4.51273	1.17921e-06	2.94306e-05
Gga.750.1.S1_at	MYOD1	myogenic differentiation 1	4.8018	1.24895e-06	3.07263e-05
Gga.536.1.S1_a_at	OASL	2'-5'-oligoadenylate synthetase-like	2.40432	1.40216e-06	3.35909e-05
Gga.16505.1.S1_s_at	---	---	2.54901	1.43902e-06	3.41974e-05
GgaAffx.26262.1.S1_at	LOC423006	protein CASC5-like	-2.10764	1.52225e-06	3.58339e-05
Gga.3275.1.S1_a_at	---	---	2.40067	1.5266e-06	3.59142e-05
Gga.5766.1.S1_at	ERO1L	ERO1-like (S. cerevisiae)	2.65033	1.54643e-06	3.62261e-05
Gga.17638.1.S1_at	ATF3	activating transcription factor 3	5.5381	1.55957e-06	3.6423e-05
Gga.11604.2.S1_a_at	LOC100857970	Zinc finger protein 36, C3H1 type-like 1-like	2.31346	1.61517e-06	3.74491e-05
Gga.7114.1.S1_s_at	SNAPC1	small nuclear RNA activating complex, polypeptide 1, 43kDa	2.56924	1.63586e-06	3.78379e-05
Gga.16228.1.S1_at	FAM81A	family with sequence similarity 81, member A	6.49702	1.81889e-06	4.10318e-05
Gga.17401.1.S1_at	---	---	4.97569	1.92373e-06	4.27515e-05
Gga.203.1.S1_at	SNCB	synuclein, beta	2.394	1.96072e-06	4.33486e-05
Gga.7604.1.S1_at	PLSCR1	phospholipid scramblase 1	2.6507	2.0024e-06	4.40174e-05
Gga.8125.1.S1_at	GJB1	gap junction protein, beta 1, 32kDa	2.88734	2.09972e-06	4.5482e-05
Gga.17055.1.S1_at	SCD	stearoyl-CoA desaturase (delta-9-desaturase)	3.59371	2.129e-06	4.59703e-05
GgaAffx.25211.1.S1_at	TMEM135	transmembrane protein 135	2.2307	2.13061e-06	4.59703e-05
Gga.11590.1.S1_a_at	---	---	4.44335	2.19595e-06	4.69333e-05
Gga.871.1.S1_at	SLC2A3	solute carrier family 2 (facilitated glucose transporter), member 3	3.15418	2.19944e-06	4.6982e-05
Gga.4587.1.S1_at	FAM13A	Family with sequence similarity 13, member A	4.12326	2.33591e-06	4.91077e-05
Gga.3555.1.S1_at	SLC16A3	solute carrier family 16, member 3 (monocarboxylic acid transporter 4)	2.04115	2.53695e-06	5.2588e-05
Gga.18342.1.S1_s_at	RREB1	ras responsive element binding protein 1	2.26736	2.83099e-06	5.72663e-05
Gga.4285.1.S1_at	CEBPB	CCAAT/enhancer binding protein (C/EBP), beta	2.991	2.95394e-06	5.93174e-05
Gga.1579.1.S1_at	DBNDD2	dysbindin (dystrobrevin binding protein 1) domain containing 2	2.94521	3.05922e-06	6.10736e-05
GgaAffx.20902.1.S1_at	---	---	-4.2652	3.12709e-06	6.20188e-05
GgaAffx.24807.1.S1_at	OSGIN2	oxidative stress induced growth inhibitor family member 2	3.04367	3.21138e-06	6.31605e-05
GgaAffx.5489.1.A1_at	---	---	-2.50138	3.23676e-06	6.34106e-05
Gga.9300.1.S1_at	---	---	2.03691	3.36529e-06	6.52978e-05
Gga.16132.1.S1_s_at	---	---	2.11887	3.63094e-06	6.90556e-05
GgaAffx.7251.1.S1_at	CCR6	chemokine (C-C motif) receptor 6	-6.87369	3.70665e-06	7.00863e-05
Gga.2178.2.S1_at	DOT1L	DOT1-like, histone H3 methyltransferase (S. cerevisiae)	2.05357	3.87737e-06	7.23556e-05
Gga.4120.1.S1_at	DUSP1	dual specificity phosphatase 1	3.92161	4.04162e-06	7.43914e-05
GgaAffx.23219.1.S1_s_at	FAM13A	family with sequence similarity 13, member A	6.14511	4.28906e-06	7.75593e-05
GgaAffx.21348.1.A1_s_at	PLBD2	phospholipase B domain containing 2	2.02322	4.39939e-06	7.90932e-05
Gga.2197.1.S2_at	HK1	hexokinase 1	2.10897	4.49953e-06	8.04936e-05
Gga.69.1.S1_at	PAX3	paired box 3	2.13298	5.05363e-06	8.83486e-05
Gga.892.1.S1_at	ID1	inhibitor of DNA binding 1, dominant negative helix-loop-helix protein	2.25698	5.08347e-06	8.85987e-05
GgaAffx.8887.1.S1_s_at	VNN1	vanin 1	11.2208	5.49995e-06	9.45318e-05
Gga.17860.1.S1_at	DOK7	docking protein 7	5.08219	5.68516e-06	9.68942e-05
Gga.11590.2.S1_x_at	---	---	2.84154	5.82643e-06	9.86473e-05
Gga.13267.1.S1_at	TOM1L1	target of myb1 (chicken)-like 1	2.66771	5.88537e-06	9.92674e-05
Gga.16403.1.S1_at	---	---	2.21373	5.94391e-06	9.98468e-05
Gga.17870.1.A1_at	---	---	-3.37119	5.99762e-06	0.00010053
Gga.719.2.S1_a_at	BRAF	v-raf murine sarcoma viral oncogene homolog B1	2.46103	6.0628e-06	0.000101297
Gga.6828.2.S1_a_at	LOC100858705	GC-rich sequence DNA-binding factor-like	-5.34217	6.06765e-06	0.000101298
GgaAffx.12032.1.S1_s_at	ORAI1	ORAI calcium release-activated calcium modulator 1	3.18897	6.10397e-06	0.000101649
Gga.11069.1.S1_s_at	USP47	ubiquitin specific peptidase 47	2.20896	6.95514e-06	0.000112519
Gga.6371.2.S1_a_at	BTG2	BTG family, member 2	3.50614	7.51637e-06	0.000119836
GgaAffx.23716.1.S1_at	FBXL2	F-box and leucine-rich repeat protein 2	3.09942	7.95978e-06	0.000125349
Gga.13123.1.S1_at	LOC100857689	uncharacterized LOC100857689	2.50518	8.12833e-06	0.000127535
Gga.65.1.S1_x_at	---	---	-3.39049	9.18935e-06	0.000139854
Gga.837.1.S1_a_at	NPY	neuropeptide Y	2.71509	9.27816e-06	0.000140872
Gga.8228.1.S1_at	BEND7	BEN domain containing 7	2.00119	9.41951e-06	0.000142533
GgaAffx.26108.1.S1_at	FAM81A	family with sequence similarity 81, member A	7.96009	1.03487e-05	0.00015231
Gga.12482.1.S1_at	---	---	2.25228	1.04126e-05	0.000152795
Gga.5360.2.S1_a_at	TSC22D3	TSC22 domain family, member 3	2.27513	1.14465e-05	0.000164463
GgaAffx.9495.1.S1_at	GCNT4	glucosaminyl (N-acetyl) transferase 4, core 2	2.07898	1.21821e-05	0.000172271
GgaAffx.26779.2.A1_at	---	---	-2.55144	1.26062e-05	0.000177292
GgaAffx.22522.1.S1_at	BHLHE40	basic helix-loop-helix family, member e40	2.21631	1.2669e-05	0.000178045
Gga.12065.1.S1_at	SAPS2	SAPS domain family, member 2	2.55482	1.37757e-05	0.000189521
GgaAffx.21419.1.S1_at	LOC100859072	Uncharacterized LOC100859072	-2.89485	1.40752e-05	0.00019261
Gga.8373.1.S1_at	RAPGEF3	Rap guanine nucleotide exchange factor (GEF) 3	3.09306	1.45271e-05	0.000196975
GgaAffx.21837.1.S1_s_at	GAL5	Gal 5	3.30984	1.62744e-05	0.000214771
Gga.16592.1.S1_s_at	LOC100857689	uncharacterized LOC100857689	3.36645	1.6664e-05	0.000218566
GgaAffx.8033.1.S1_at	RNF144B	ring finger protein 144B	5.50167	1.67807e-05	0.000219574
GgaAffx.24643.1.S1_at	SESN1	sestrin 1	4.02302	1.71456e-05	0.000223665
GgaAffx.8812.1.A1_at	PCYOX1	prenylcysteine oxidase 1	3.75814	1.72631e-05	0.000224741
GgaAffx.24053.1.S1_s_at	DENND5B	DENN/MADD domain containing 5B	2.5889	1.81196e-05	0.000233524
Gga.11604.1.S1_x_at	LOC100857970	Zinc finger protein 36, C3H1 type-like 1-like	2.69523	1.83672e-05	0.000236163
Gga.8343.2.S1_at	---	---	-2.94891	1.83872e-05	0.000236341
Gga.15232.1.S1_at	SLC2A3	Solute carrier family 2 (facilitated glucose transporter), member 3	2.07128	1.8754e-05	0.000239762
GgaAffx.21413.1.S1_s_at	---	---	3.66028	1.95261e-05	0.000247269
GgaAffx.12668.1.S1_s_at	ARID5B	AT rich interactive domain 5B (MRF1-like)	2.04804	1.96411e-05	0.000248406
Gga.20060.1.S1_at	ABAT	4-aminobutyrate aminotransferase	2.09575	1.97557e-05	0.00024903
GgaAffx.10876.2.S1_s_at	LCP1	lymphocyte cytosolic protein 1 (L-plastin)	-2.33053	2.05422e-05	0.000256345
Gga.6140.1.A1_s_at	PCYOX1	prenylcysteine oxidase 1	2.41647	2.18216e-05	0.000268656
GgaAffx.23775.1.S1_s_at	SFRP4	secreted frizzled-related protein 4	4.14624	2.23126e-05	0.000273914
Gga.6489.1.S1_at	LOC417380	uncharacterized LOC417380	3.14517	2.29667e-05	0.000279981
Gga.13105.1.S1_at	---	---	2.41867	2.50851e-05	0.000299366
Gga.3754.2.S1_at	HES1	hairy and enhancer of split 1, (Drosophila)	2.33967	2.64834e-05	0.000312216
GgaAffx.8830.1.S1_at	LOC421049 /// PTPRM	receptor-type tyrosine-protein phosphatase mu-like /// protein tyrosine phosphatase, re	2.29466	2.88405e-05	0.000334445
GgaAffx.5663.1.S1_at	---	---	2.02952	2.97499e-05	0.000342314
Gga.6220.1.S1_a_at	CREM	cAMP responsive element modulator	2.60657	3.02438e-05	0.000347212
Gga.5033.1.S1_at	BRAF	v-raf murine sarcoma viral oncogene homolog B1	2.15751	3.04969e-05	0.000349587
GgaAffx.24300.1.S1_s_at	PCYOX1	prenylcysteine oxidase 1	3.14865	3.06424e-05	0.000350491
Gga.4964.35.S1_x_at	---	---	-2.51099	3.11323e-05	0.000354936
Gga.65.1.S1_a_at	---	---	-4.50297	3.22165e-05	0.000364172
GgaAffx.8972.1.S1_s_at	MANSC1	MANSC domain containing 1	2.22829	3.23265e-05	0.000365202
GgaAffx.22855.1.S1_at	KIAA1598 /// LOC423919	KIAA1598 /// KIAA1598-like	-2.04873	3.3573e-05	0.000375234
GgaAffx.25078.1.S1_at	2012-09-10	septin 10	2.05054	3.41979e-05	0.000380872
Gga.12967.1.S1_at	CCNG2	cyclin G2	2.24351	3.50494e-05	0.000388
Gga.9334.2.S1_a_at	SGK1	serum/glucocorticoid regulated kinase 1	13.0396	3.54121e-05	0.000391004
Gga.17704.1.S1_at	WFIKKN2	WAP, follistatin/kazal, immunoglobulin, kunitz and netrin domain containing 2	4.23119	3.61928e-05	0.000398215
Gga.14426.1.S1_at	LIPA	lipase A, lysosomal acid, cholesterol esterase (Wolman disease)	-2.01354	3.62566e-05	0.000398501
Gga.1317.1.S1_at	---	---	2.21634	3.98235e-05	0.00042842
GgaAffx.25442.4.S1_at	SEMA6A	sema domain, transmembrane domain (TM), and cytoplasmic domain, (semaphorin) 6A	-2.58841	4.10373e-05	0.000438904
Gga.9972.1.S1_at	RASD1	RAS, dexamethasone-induced 1	2.69156	4.16908e-05	0.000444168
GgaAffx.1720.1.S1_s_at	RXRA	retinoid X receptor, alpha	2.32336	4.70582e-05	0.000487438
GgaAffx.25534.1.S1_s_at	COL3A1	collagen, type III, alpha 1	2.09829	4.72009e-05	0.000488029
Gga.1678.3.S1_s_at	SCG5	secretogranin V (7B2 protein)	2.23569	4.74486e-05	0.000490065
Gga.12552.1.S1_at	---	---	2.27501	4.96686e-05	0.000507282
Gga.5913.1.S1_a_at	MSL1	male-specific lethal 1 homolog (Drosophila)	2.88676	5.13114e-05	0.000520475
Gga.10529.1.S1_at	---	---	-4.1128	5.13968e-05	0.000521067
Gga.9471.1.S1_at	ANGPT1	angiopoietin 1	-2.11243	5.41447e-05	0.00054208
Gga.2942.3.S1_s_at	LAMP2	lysosomal-associated membrane protein 2	2.131	5.48824e-05	0.000547332
Gga.10040.1.S1_at	---	---	2.83045	5.85939e-05	0.000574972
GgaAffx.24156.1.S1_s_at	DAB2IP	DAB2 interacting protein	2.4312	5.92049e-05	0.000580081
Gga.9413.1.A1_at	---	---	2.40096	6.08051e-05	0.000592415
Gga.1812.1.S1_at	TNFRSF11B	tumor necrosis factor receptor superfamily, member 11b	2.65143	6.25633e-05	0.000604836
Gga.2721.1.S1_at	ADSL	adenylosuccinate lyase	2.32043	6.30038e-05	0.000608027
Gga.15598.2.S1_at	---	---	-2.39876	6.80356e-05	0.000644165
Gga.14555.1.S1_at	---	---	2.11407	7.03119e-05	0.000660952
GgaAffx.25709.1.S1_s_at	SERPINF1 /// SERPINF2	serpin peptidase inhibitor, clade F (alpha-2 antiplasmin, pigment epithelium derived fa	2.63757	7.35519e-05	0.000683134
GgaAffx.10124.2.S1_s_at	RIPK2	receptor-interacting serine-threonine kinase 2	3.66799	7.58837e-05	0.000699396
GgaAffx.9165.1.A1_x_at	---	---	-6.044	7.6347e-05	0.000702155
Gga.11844.1.S1_s_at	KLF10	Kruppel-like factor 10	2.1136	7.7767e-05	0.000711648
Gga.8852.2.S1_at	---	---	-7.16181	7.90703e-05	0.000719984
Gga.12790.1.S1_s_at	NT5DC1	5'-nucleotidase domain containing 1	2.51455	8.21247e-05	0.000741663
GgaAffx.13187.1.S1_s_at	WDR41	WD repeat domain 41	3.46115	8.43101e-05	0.000756083
Gga.6259.1.S1_at	TAF9	TAF9 RNA polymerase II, TATA box binding protein (TBP)-associated factor, 32kDa	2.75051	8.52348e-05	0.000760835
Gga.3640.2.S1_a_at	KTN1	kinectin 1 (kinesin receptor)	4.13551	8.7447e-05	0.000775909
GgaAffx.3126.1.S1_at	RAB43	RAB43, member RAS oncogene family	2.04259	8.84346e-05	0.000781394
GgaAffx.23696.1.S1_s_at	PRKCH	protein kinase C, eta	2.53541	9.13712e-05	0.000802596
Gga.17304.1.S1_at	---	---	2.26641	9.22283e-05	0.000807915
Gga.12006.1.S1_at	ADM	adrenomedullin	4.26665	9.37577e-05	0.00081704
Gga.3982.1.S1_at	INHBA	inhibin, beta A	4.30142	9.52627e-05	0.00082679
GgaAffx.10076.1.S1_at	NT5E	5'-nucleotidase, ecto (CD73)	2.15712	9.97271e-05	0.000856089
Gga.6127.1.S1_at	ADCK3	aarF domain containing kinase 3	2.17434	0.000102001	0.000871411
Gga.817.1.S1_at	PLAU	plasminogen activator, urokinase	-3.41406	0.000108286	0.000913083
Gga.15755.1.S1_at	---	---	-2.53381	0.000109196	0.000919548
GgaAffx.13216.1.S1_s_at	NFKBIZ	nuclear factor of kappa light polypeptide gene enhancer in B-cells inhibitor, zeta	2.67778	0.000112556	0.000943106
Gga.4401.1.S1_a_at	PTGS2	prostaglandin-endoperoxide synthase 2 (prostaglandin G/H synthase and cyclooxygenase)	3.51187	0.000120505	0.000994784
Gga.8546.1.S1_a_at	LOC378902	death domain-containing tumor necrosis factor receptor superfamily member 23	4.52192	0.000122266	0.00100661
Gga.4003.1.S1_at	CHAC1	ChaC, cation transport regulator homolog 1 (E. coli)	6.40294	0.00012414	0.00101717
Gga.3380.1.S1_at	TRDV3	T cell receptor delta variable 3	-3.08973	0.000126094	0.00103054
Gga.7593.1.S1_at	SNRNP25	small nuclear ribonucleoprotein 25kDa (U11/U12)	2.15683	0.000131492	0.00106268
Gga.1829.2.S1_at	---	---	2.38799	0.000134341	0.00108126
Gga.17528.1.S1_at	---	---	2.84595	0.000142718	0.00113465
Gga.10535.2.S1_s_at	CNOT1	CCR4-NOT transcription complex, subunit 1	2.30264	0.000142972	0.00113591
GgaAffx.20316.1.S1_at	COL4A5	collagen, type IV, alpha 5	2.13672	0.000148557	0.0011683
GgaAffx.20104.1.S1_s_at	POSTN	periostin, osteoblast specific factor	3.23563	0.000152803	0.00119359
GgaAffx.8847.1.S1_at	SUV39H2	suppressor of variegation 3-9 homolog 2 (Drosophila)	2.20257	0.000160819	0.0012382
GgaAffx.20476.1.S1_at	---	---	-2.02392	0.000165564	0.00126636
Gga.385.1.S1_at	DUSP4	dual specificity phosphatase 4	-2.05508	0.000167588	0.00127829
GgaAffx.9138.2.S1_s_at	LGI2	leucine-rich repeat LGI family, member 2	2.71289	0.000167882	0.00127979
Gga.4048.1.S1_at	ID3	inhibitor of DNA binding 3, dominant negative helix-loop-helix protein	2.74129	0.000181726	0.00136401
Gga.8546.2.S1_at	LOC378902	death domain-containing tumor necrosis factor receptor superfamily member 23	2.165	0.000181771	0.00136401
GgaAffx.20556.1.S1_at	---	---	-2.08748	0.000185637	0.00138466
GgaAffx.21669.1.S1_at	---	---	2.86593	0.000196673	0.00144772
Gga.18161.1.S1_s_at	AP3D1	adaptor-related protein complex 3, delta 1 subunit	2.23504	0.000198336	0.00145827
GgaAffx.23775.1.S1_at	SFRP4	secreted frizzled-related protein 4	4.83563	0.000199966	0.00146663
Gga.6220.2.S1_a_at	---	---	2.0063	0.00020227	0.00147903
GgaAffx.12957.1.S1_s_at	NMRAL1	NmrA-like family domain containing 1	2.08987	0.000204354	0.00148925
GgaAffx.9037.1.S1_at	SLC30A9	solute carrier family 30 (zinc transporter), member 9	2.11565	0.000208247	0.00151155
Gga.5101.1.S1_at	ZBTB16	zinc finger and BTB domain containing 16	2.45911	0.00021523	0.00155229
GgaAffx.12579.1.S1_at	DUSP10	dual specificity phosphatase 10	2.46996	0.000234051	0.00165428
GgaAffx.916.1.S1_at	HS3ST3A1 /// LOC769421	heparan sulfate (glucosamine) 3-O-sulfotransferase 3A1 /// heparan sulfate glucosamine	2.34332	0.000237009	0.00167029
GgaAffx.10921.1.S1_s_at	SPG20	spastic paraplegia 20 (Troyer syndrome)	2.6033	0.000237637	0.00167349
Gga.10535.1.S1_s_at	CNOT1	CCR4-NOT transcription complex, subunit 1	2.06849	0.000241899	0.00169669
GgaAffx.22332.1.S1_at	LOC422321	ras-like protein family member 11A-like	2.87551	0.000249546	0.0017383
Gga.2422.2.S1_x_at	ENS-1	ENS-1	-3.32534	0.000260159	0.0017947
Gga.5255.1.S1_at	EFEMP1	EGF containing fibulin-like extracellular matrix protein 1	2.55059	0.000261289	0.00180153
Gga.4995.1.A1_at	---	---	-3.82697	0.000274771	0.00187304
GgaAffx.21548.1.S1_at	---	---	-2.14456	0.000276089	0.00188022
Gga.6847.2.A1_at	---	---	-2.17449	0.000299939	0.00200802
GgaAffx.20699.2.S1_s_at	LOC422305	ES1 protein homolog, mitochondrial-like	2.44841	0.000300984	0.00201396
GgaAffx.5847.1.S1_at	NPY2R	neuropeptide Y receptor Y2	2.73868	0.000302663	0.00202029
Gga.3795.1.S1_at	SOX3	SRY (sex determining region Y)-box 3	2.95451	0.000309539	0.00205196
Gga.9772.1.S1_at	FN1	fibronectin 1	2.1426	0.000317897	0.00209118
Gga.10040.2.S1_at	---	---	3.19555	0.000353358	0.00226642
Gga.7526.1.S1_at	HS3ST1	heparan sulfate (glucosamine) 3-O-sulfotransferase 1	-2.39539	0.000358567	0.00229334
Gga.15890.1.S1_s_at	STX7	syntaxin 7	2.01405	0.000390023	0.0024514
GgaAffx.23199.1.S1_at	---	---	2.01614	0.000412057	0.002559
Gga.9560.1.S1_at	SMOX	spermine oxidase	2.02591	0.000414429	0.00257083
Gga.10177.1.S1_at	PTPN5	protein tyrosine phosphatase, non-receptor type 5 (striatum-enriched)	2.39228	0.00047586	0.0028599
GgaAffx.879.2.S1_s_at	PTGS1	prostaglandin-endoperoxide synthase 1 (prostaglandin G/H synthase and cyclooxygenase)	2.2708	0.000506426	0.00301007
GgaAffx.23778.1.S1_s_at	NAA30	N(alpha)-acetyltransferase 30, NatC catalytic subunit	2.03424	0.000541907	0.00317613
Gga.8266.1.S1_at	---	---	-2.01343	0.000546532	0.00319779
GgaAffx.20317.1.S1_at	LOC425455 /// LOC770774	uncharacterized LOC425455 /// uncharacterized LOC770774	-2.05576	0.000551343	0.00321958
Gga.10439.1.S1_at	FN1	fibronectin 1	2.68989	0.000552375	0.0032246
Gga.6127.2.S1_a_at	ADCK3	aarF domain containing kinase 3	4.11748	0.000552538	0.0032246
Gga.12954.1.S1_at	SESN1	sestrin 1	3.20206	0.000572098	0.00331167
GgaAffx.3860.2.S1_s_at	LOC770787	four and a half LIM domains protein 1-like	2.08263	0.000609869	0.00348684
Gga.3573.2.S1_a_at	DKK3	dickkopf homolog 3 (Xenopus laevis)	2.16985	0.000623519	0.00355013
Gga.6197.1.S1_s_at	---	---	3.02084	0.000696807	0.00388476
Gga.17737.1.A1_at	---	---	-3.99331	0.000707145	0.00393443
Gga.6140.1.A1_at	PCYOX1	prenylcysteine oxidase 1	2.49721	0.000709012	0.00394273
GgaAffx.13213.1.S1_at	VNN1	vanin 1	9.26731	0.000723314	0.0040007
Gga.12224.1.S1_a_at	NT5DC1	5'-nucleotidase domain containing 1	2.36404	0.000729358	0.0040272
GgaAffx.6970.1.S1_s_at	LOC428586	mitogen-activated protein kinase kinase kinase MLK4-like	2.02628	0.000743795	0.00408875
Gga.445.1.S1_at	LOC769232	uncharacterized LOC769232	-3.62871	0.000761953	0.00416953
Gga.4257.1.S1_at	COL6A2	collagen, type VI, alpha 2	2.7997	0.000808252	0.00436708
GgaAffx.26393.1.S1_at	FAM102A	family with sequence similarity 102, member A	2.03343	0.000843238	0.0045181
Gga.16384.1.S1_at	---	---	5.56008	0.000855622	0.00456799
GgaAffx.5930.2.S1_s_at	GRK5	G protein-coupled receptor kinase 5	2.35087	0.000857285	0.00457555
Gga.4414.1.S1_s_at	CD74	CD74 molecule, major histocompatibility complex, class II invariant chain	-2.36063	0.000862501	0.00459621
Gga.16397.1.A1_at	COL9A1	Collagen, type IX, alpha 1	-2.13059	0.000865889	0.00460998
Gga.9772.1.S1_s_at	FN1	fibronectin 1	2.38077	0.000877988	0.00466601
Gga.18594.1.S1_at	C18H17orf67	chromosome 18 open reading frame, human C17orf67	2.2784	0.000907475	0.00479291
GgaAffx.25296.1.S1_at	LOC771832	placenta growth factor-like	2.72962	0.000916896	0.00482818
Gga.13152.1.S1_s_at	VNN1	vanin 1	9.96972	0.000923373	0.00485564
Gga.3350.1.S1_at	PTGDS	prostaglandin D2 synthase 21kDa (brain)	2.55153	0.000951526	0.00497585
Gga.605.1.S1_at	KITLG	KIT ligand	-3.81188	0.000974042	0.00506405
GgaAffx.26393.1.S1_s_at	FAM102A	family with sequence similarity 102, member A	2.05851	0.000988233	0.00511574
Gga.13336.5.S1_x_at	BLB1 /// BLB2	MHC class II antigen B-F minor heavy chain /// MHC class II beta chain	-2.17425	0.00100112	0.00516789
GgaAffx.1042.1.S1_s_at	NARF	nuclear prelamin A recognition factor	-2.06939	0.00103422	0.00529755
GgaAffx.2929.1.S1_at	ASPN	asporin	6.76457	0.00106184	0.00540387
Gga.9513.1.S1_a_at	CXCL12	chemokine (C-X-C motif) ligand 12	-2.46588	0.00108428	0.00549366
GgaAffx.2929.2.S1_s_at	ASPN	asporin	10.9232	0.00111168	0.00559471
Gga.4078.1.S1_at	LUM	lumican	8.36278	0.00117289	0.00583503
Gga.14455.1.S2_at	GEM	GTP binding protein overexpressed in skeletal muscle	2.50944	0.00122594	0.00603879
Gga.3982.1.S2_at	INHBA	inhibin, beta A	5.82251	0.00125748	0.00616111
Gga.768.1.S1_at	TGIF1	TGFB-induced factor homeobox 1	2.22006	0.00131382	0.00636752
GgaAffx.25416.2.S1_s_at	FAM168B	family with sequence similarity 168, member B	3.59096	0.00142895	0.00679727
Gga.10877.1.S1_at	TBC1D8	TBC1 domain family, member 8 (with GRAM domain)	2.35471	0.00143494	0.00682073
Gga.14890.1.S1_at	---	---	-2.29809	0.00147668	0.00698426
Gga.7758.1.S1_at	TCERG1L	transcription elongation regulator 1-like	-2.16376	0.00153864	0.007221
Gga.12839.1.S1_at	C5H14orf79	chromosome 5 open reading frame, human C14orf79	2.37982	0.0015666	0.00732676
Gga.10528.1.S1_a_at	---	---	3.57524	0.00160209	0.00745251
Gga.6927.1.S1_at	---	---	-2.92312	0.00164009	0.00758986
GgaAffx.21832.1.S1_s_at	FGF13	fibroblast growth factor 13	2.09898	0.00171771	0.00788844
Gga.1135.1.S1_at	C20H20orf111	chromosome 20 open reading frame, human C20orf111	2.65677	0.00174815	0.0079854
Gga.11602.1.S1_at	---	---	4.42161	0.00177696	0.00808732
GgaAffx.24735.1.S1_at	SBSPON	somatomedin B and thrombospondin, type 1 domain containing	2.31689	0.00182819	0.00827163
GgaAffx.8756.1.S1_at	TAGAP	T-cell activation RhoGTPase activating protein	-2.04533	0.00182886	0.00827365
Gga.8500.1.S1_at	RGS2	regulator of G-protein signaling 2, 24kDa	2.37249	0.00192063	0.00858951
Gga.249.1.S1_at	SLC6A2	solute carrier family 6 (neurotransmitter transporter, noradrenalin), member 2	3.96718	0.00192074	0.00858951
Gga.11309.1.S1_at	LOC420553	1-aminocyclopropane-1-carboxylate synthase homolog-like	2.4386	0.00192723	0.00860854
Gga.14263.1.S1_at	---	---	4.036	0.00197411	0.00876712
Gga.13328.1.S1_at	---	---	2.49608	0.00204444	0.00901403
Gga.17157.1.S1_s_at	---	---	2.47327	0.00206752	0.0090991
Gga.7720.3.S1_x_at	---	---	-2.38895	0.00207197	0.00911556
GgaAffx.23633.1.S1_at	HIPK3	homeodomain interacting protein kinase 3	2.21934	0.00208907	0.00917681
Gga.398.1.S1_at	MMP13	matrix metallopeptidase 13 (collagenase 3)	-2.11866	0.0021234	0.00930149
Gga.5778.1.S1_a_at	---	---	-2.99806	0.00232643	0.00997206
Gga.12397.1.S1_at	PTGES	prostaglandin E synthase	2.48892	0.00233531	0.0099989
Gga.11604.3.S1_at	---	---	2.17861	0.00250502	0.0105429
Gga.17614.1.S1_at	---	---	2.04974	0.00259486	0.0108135
Gga.13336.3.S1_a_at	BLB1 /// BLB2	MHC class II antigen B-F minor heavy chain /// MHC class II beta chain	-2.3466	0.00261426	0.0108744
Gga.14338.1.S1_at	FGFR2	fibroblast growth factor receptor 2	2.05988	0.00266454	0.0110312
Gga.12150.1.S1_s_at	HIPK3	homeodomain interacting protein kinase 3	2.58227	0.00270191	0.0111559
GgaAffx.10104.2.S1_s_at	ATP6V0D2	ATPase, H+ transporting, lysosomal 38kDa, V0 subunit d2	-2.20938	0.00281576	0.0115321
Gga.9714.1.S1_a_at	MLIP	muscular LMNA-interacting protein	-2.38141	0.00282088	0.0115452
GgaAffx.6107.1.S1_s_at	SLC38A4	solute carrier family 38, member 4	-2.67621	0.00330688	0.0130218
Gga.16562.1.S1_at	---	---	2.03071	0.0033506	0.0131509
GgaAffx.24298.1.S1_s_at	IL20RA	interleukin 20 receptor, alpha	-2.04593	0.00336833	0.0132057
Gga.2957.1.S1_s_at	CD9	CD9 molecule	3.57378	0.00365277	0.0140706
GgaAffx.25386.2.S1_s_at	DOCK2	dedicator of cytokinesis 2	-2.69913	0.00365596	0.0140812
Gga.1020.1.S1_at	CCL17	chemokine (C-C motif) ligand 17	2.14571	0.00374521	0.0143604
Gga.18946.1.S1_at	YEATS4	YEATS domain containing 4	2.02867	0.00380749	0.0145413
Gga.1158.3.S1_a_at	HOPX	HOP homeobox	3.40562	0.00389171	0.0147867
GgaAffx.21423.1.S1_at	FAM102A	family with sequence similarity 102, member A	2.56056	0.00389579	0.0148008
Gga.5488.1.S1_at	---	---	2.0445	0.00421141	0.0157065
Gga.13832.1.S1_at	---	---	-3.16583	0.00436678	0.0161383
Gga.16375.1.S1_at	---	---	2.04231	0.00454422	0.0166519
Gga.1987.1.S2_at	---	---	2.09452	0.00463202	0.0168949
Gga.9513.1.S2_at	CXCL12	Chemokine (C-X-C motif) ligand 12	-3.91752	0.00474651	0.0172131
Gga.5154.1.S1_at	POSTN	periostin, osteoblast specific factor	3.58714	0.00493197	0.0177156
GgaAffx.21427.1.S1_at	---	---	2.04396	0.00496612	0.0178084
Gga.8752.1.S1_s_at	SNX10	sorting nexin 10	-2.47085	0.0052141	0.0185321
Gga.4973.1.S1_x_at	BF2	MHC BF2 class I	-2.14533	0.00538784	0.0190076
GgaAffx.9347.1.S1_at	ELOVL7	ELOVL fatty acid elongase 7	4.69381	0.0058473	0.020274
Gga.12271.1.S1_a_at	AP3S2	adaptor-related protein complex 3, sigma 2 subunit	2.21355	0.00589496	0.0204111
Gga.4750.1.S1_s_at	FKBP5	FK506 binding protein 5	2.24707	0.00616487	0.0211205
Gga.7918.1.S1_s_at	---	---	3.00247	0.00617303	0.0211409
Gga.4900.5.S1_at	---	---	2.29363	0.00622315	0.0212653
Gga.3323.1.S1_s_at	FABP5	fatty acid binding protein 5 (psoriasis-associated)	2.89477	0.00632315	0.0215345
GgaAffx.20662.1.S1_at	NARF	nuclear prelamin A recognition factor	-2.15736	0.00677902	0.0227156
Gga.16376.1.S1_x_at	---	---	2.36694	0.0067948	0.0227566
Gga.1180.2.S1_a_at	SERPINF1 /// SERPINF2	serpin peptidase inhibitor, clade F (alpha-2 antiplasmin, pigment epithelium derived fa	2.06166	0.0069792	0.0232409
GgaAffx.20131.1.S1_s_at	---	---	3.85128	0.00698617	0.0232601
GgaAffx.11070.1.S1_at	GAB2	GRB2-associated binding protein 2	2.01401	0.00733615	0.0241169
Gga.19725.1.S1_at	---	---	2.95606	0.00781835	0.0253643
Gga.7555.1.S1_at	---	---	-2.0093	0.00811906	0.0261305
Gga.1158.3.S1_s_at	HOPX	HOP homeobox	3.78394	0.00823686	0.026433
GgaAffx.23623.2.S1_at	AHNAK2	AHNAK nucleoprotein 2	2.23999	0.00828561	0.0265614
Gga.4083.1.S1_at	NKX6-1	NK6 homeobox 1	2.38348	0.00834975	0.0267285
Gga.665.1.S1_at	CSRP2	cysteine and glycine-rich protein 2	3.09226	0.00844928	0.0269885
GgaAffx.2311.1.S1_s_at	MINPP1	multiple inositol-polyphosphate phosphatase 1	2.21005	0.0086329	0.0273985
GgaAffx.7092.1.S1_at	GNPAT	glyceronephosphate O-acyltransferase	-2.12283	0.00884672	0.027925
Gga.17737.1.S1_at	---	---	-2.68375	0.00889292	0.0280432
GgaAffx.22628.1.S1_at	IL17REL	interleukin 17 receptor E-like	4.22402	0.0091691	0.0286912
GgaAffx.9983.1.S1_at	TNIP2	TNFAIP3 interacting protein 2	2.70497	0.00939596	0.029216
Gga.13478.3.S1_a_at	---	---	3.41575	0.00947111	0.029388
GgaAffx.21576.1.S1_s_at	CHGA	chromogranin A (parathyroid secretory protein 1)	-5.33029	0.0097033	0.0299517
Gga.18332.1.S1_at	---	---	2.11394	0.00975539	0.0300884
Gga.8227.1.S1_s_at	IFI27L2	ISG12-1 protein-like	-2.09253	0.00993447	0.0305099
Gga.1444.1.S1_at	LOC431663	atrial natriuretic peptide receptor 3-like	-2.07204	0.00996649	0.0305764
GgaAffx.20960.1.S1_at	LOXL4	lysyl oxidase-like 4	2.87322	0.0100429	0.0307406
GgaAffx.11874.1.S1_at	DIEXF	digestive organ expansion factor homolog (zebrafish)	-2.79926	0.0105712	0.0320353
Gga.1160.1.S2_at	TOB1	transducer of ERBB2, 1	2.01561	0.0107235	0.0323874
Gga.9214.1.S1_at	---	---	-2.09292	0.0108203	0.0326077
Gga.16376.1.S1_at	---	---	2.60741	0.0108261	0.0326179
Gga.3975.1.S1_at	MINPP1	multiple inositol-polyphosphate phosphatase 1	2.06928	0.0109802	0.0329815
Gga.4964.11.S1_a_at	---	---	-3.58551	0.0110548	0.0331406
Gga.18781.1.S1_at	---	---	3.01448	0.0113826	0.033863
Gga.3627.1.S1_at	PTPN3	protein tyrosine phosphatase, non-receptor type 3	2.09647	0.0115213	0.0341701
Gga.12229.1.S1_at	CAMK4	calcium/calmodulin-dependent protein kinase IV	2.09405	0.0121997	0.03565
Gga.12378.1.S1_at	---	---	-2.65251	0.0124005	0.0360998
Gga.12437.2.S1_at	CHGA	chromogranin A (parathyroid secretory protein 1)	-2.06082	0.012463	0.0362242
GgaAffx.11036.1.S1_at	SESN3	sestrin 3	3.4607	0.0126591	0.0366323
Gga.3242.1.S1_at	BCAS1 /// LOC769185	breast carcinoma amplified sequence 1 /// breast carcinoma-amplified sequence 1-like	-2.28537	0.013563	0.0386438
Gga.4414.3.S1_a_at	CD74	CD74 molecule, major histocompatibility complex, class II invariant chain	-2.22909	0.0139891	0.0395388
Gga.4420.2.S1_at	RTN1	reticulon 1	2.84199	0.0141439	0.039868
GgaAffx.9072.1.A1_at	---	---	2.28278	0.0154752	0.042736
Gga.12005.1.S1_at	SYT8	synaptotagmin VIII	2.76359	0.0157389	0.0432841
Gga.18998.1.S1_at	---	---	2.04645	0.0158871	0.043617
Gga.9513.2.S2_at	CXCL12	chemokine (C-X-C motif) ligand 12	-2.00412	0.0161355	0.0441169
Gga.10956.1.S1_at	AP1S3	adaptor-related protein complex 1, sigma 3 subunit	2.64314	0.0165158	0.0449137
GgaAffx.24536.1.S1_at	NIM1	serine/threonine-protein kinase NIM1	2.08338	0.0170673	0.0460567
GgaAffx.7246.1.A1_at	---	---	-2.10304	0.0172785	0.0464931
Gga.11840.1.S1_s_at	SAMD4A	sterile alpha motif domain containing 4A	2.23788	0.0173967	0.0467785
GgaAffx.10917.1.S1_s_at	LOC418892	complement C4-like	2.44195	0.0175057	0.0470027
Gga.3013.1.S1_at	COL8A1	collagen, type VIII, alpha 1	2.04732	0.0182368	0.0485193
GgaAffx.24532.1.S1_at	LOC421712	UPF0762 protein C6orf58 homolog	-2.25548	0.0186375	0.0493267
Gga.10528.2.A1_at	---	---	3.94544	0.0204073	0.0529523
Gga.11741.1.S1_a_at	TFPI	tissue factor pathway inhibitor (lipoprotein-associated coagulation inhibitor)	-2.00635	0.0204634	0.0530622
Gga.14725.1.S1_at	B4GALT6	UDP-Gal:betaGlcNAc beta 1,4- galactosyltransferase, polypeptide 6	-2.1511	0.0213065	0.0547547
Gga.2478.1.S1_at	---	---	-2.19666	0.0221059	0.0562203
GgaAffx.2804.1.S1_s_at	TNN	tenascin N	2.73283	0.022462	0.0569345
GgaAffx.20644.1.S1_at	---	---	-2.15224	0.0226423	0.0572521
Gga.2018.1.S1_a_at	---	---	-2.03388	0.0229834	0.0579038
Gga.5915.1.S1_at	---	---	2.0361	0.0231693	0.0582787
Gga.3070.1.S1_at	---	---	2.09772	0.0233765	0.0586849
Gga.1308.1.S1_at	KIF20A	kinesin family member 20A	2.01249	0.02394	0.0597081
Gga.2679.1.S1_at	FBLN1	fibulin 1	-2.30351	0.0244697	0.0607133
Gga.4851.1.A1_at	LOC100857855	uncharacterized LOC100857855	2.40069	0.0248795	0.0615123
GgaAffx.12895.1.S1_at	MRPS6	mitochondrial ribosomal protein S6	-2.9302	0.0290967	0.0692635
Gga.7069.1.S1_at	STRAP	serine/threonine kinase receptor associated protein	2.13257	0.0291053	0.0692757
Gga.998.2.S1_a_at	CD3D	CD3d molecule, delta (CD3-TCR complex)	-2.15377	0.0307157	0.0720671
GgaAffx.21531.1.S1_at	---	---	2.14628	0.0315443	0.0735276
GgaAffx.12957.1.S1_at	NMRAL1	NmrA-like family domain containing 1	2.25754	0.0325121	0.0753358
Gga.16365.1.S1_at	SPIRE1	spire homolog 1 (Drosophila)	2.00211	0.0334579	0.0770324
Gga.178.1.S1_s_at	GBP	guanylate binding protein	-2.24318	0.0339957	0.0779128
Gga.5607.1.S1_at	---	---	-2.06878	0.0363441	0.0821282
Gga.17040.2.S1_a_at	FGF2	fibroblast growth factor 2 (basic)	2.14059	0.0376443	0.0842846
Gga.9956.1.S1_at	SLC7A6	solute carrier family 7 (amino acid transporter light chain, y+L system), member 6	-2.04973	0.0381274	0.0850796
Gga.7092.1.S1_at	WDFY4	WDFY family member 4	-2.1937	0.0388154	0.0862056
GgaAffx.12594.1.S1_at	RAP1GAP2	RAP1 GTPase activating protein 2	-2.02344	0.0417854	0.0909881
GgaAffx.11137.1.S1_at	CRTAC1	cartilage acidic protein 1	2.00606	0.0418023	0.0910138
Gga.17895.1.S1_at	LOC100859334	Uncharacterized LOC100859334	2.00273	0.0445316	0.0954673
Gga.5743.1.S1_at	LY96	lymphocyte antigen 96	-2.73521	0.044557	0.0955058
Gga.3115.1.S1_at	---	---	-3.05107	0.0449677	0.096188
GgaAffx.21845.2.S1_s_at	CD74	CD74 molecule, major histocompatibility complex, class II invariant chain	-2.1205	0.0465836	0.0988272
Gga.14768.1.S1_at	---	---	-2.26273	0.047881	0.100924
Gga.11741.3.S1_a_at	TFPI	tissue factor pathway inhibitor (lipoprotein-associated coagulation inhibitor)	-2.175	0.0483239	0.101673
