# Supplementary material for: Screening of differentially expressed genes in the growth plate of broiler chickens with Tibial Dyschondroplasia by microarray analysis
Source: BMC Genomics. 2013 Apr 23;14:276. doi: 10.1186/1471-2164-14-276 (PMC3648502; doi:10.1186/1471-2164-14-276)
Supplement: Additional file 2 — We identified 1222 transcripts as being differentially expressed in the growth plate on days 1, 2 and 6 with two way ANOVA. The 1C, 2C, and 6C designations refer to the control group on days 1, 2, and 6, respectively. The 1T, 2T, and 6T designations refer to the thiram-fed group on days 1, 2 and 6, respectively. We have listed 39 transcripts in sheet 1T vs. 1C, 1086 transcripts in sheet 2T vs. 2C, and 279 transcripts in sheet 6T vs. 6C. A FC (gene expression level following administration of the thiram-containing diet compared with the control) greater than 2.0 represents upregulation, while an FC less than or equal to 2.0 represents downregulation. Ajusted p value was computed by the false discovery rate (FDR) of approximately 5% using Partek GS 6.4. [file 1471-2164-14-276-S2.xls]

## Sheet: 1T vs 1C
Probeset ID	Gene Symbol	Gene Title	Fold-Change(1 * t vs 1 * c)	p-value(time * treat)	ajusted p-value(time * treat)
Gga.14196.1.S1_at	---	---	2.16178	1.37212e-05	0.00600847
Gga.15641.1.S1_at	---	---	2.33765	2.14896e-05	0.00759725
Gga.985.1.S1_s_at	HSP25	heat shock protein 25	2.05247	5.91266e-05	0.0131702
Gga.14398.1.S1_at	---	---	5.74891	0.000107011	0.0174107
GgaAffx.20781.1.S1_at	---	---	3.36233	0.000151968	0.0207299
Gga.19906.1.S1_at	---	---	2.14586	0.000511086	0.0346791
Gga.4132.1.S1_at	ENO2	enolase 2 (gamma, neuronal)	2.3026	0.000550862	0.0361011
Gga.15700.1.S1_at	BHLHE40	basic helix-loop-helix family, member e40	3.49081	0.000570744	0.0366965
Gga.7890.1.S1_at	SFRP4	secreted frizzled-related protein 4	2.75026	0.000615238	0.0379939
Gga.4303.1.S1_at	LOX	lysyl oxidase	3.94851	0.000666108	0.0397961
GgaAffx.6826.1.S1_at	TMEM61	transmembrane protein 61	2.03165	0.00159234	0.0605137
Gga.14878.1.S1_at	---	---	2.13854	0.00265187	0.0774415
Gga.20.1.S2_at	FTL	ferritin, light polypeptide	2.0311	0.00296162	0.0808079
Gga.3380.1.S1_at	TRDV3	T cell receptor delta variable 3	-2.23831	0.0031465	0.083162
GgaAffx.3868.1.S1_at	CHST13	carbohydrate (chondroitin 4) sulfotransferase 13	-2.01132	0.00340874	0.0869905
Gga.8975.1.S1_at	---	---	-2.31153	0.00370229	0.0906008
Gga.5666.2.S1_a_at	G0S2	G0/G1switch 2	2.99896	0.00373397	0.0909535
Gga.18781.1.S1_at	---	---	-3.7804	0.00509146	0.104976
GgaAffx.6712.2.S1_s_at	PRKD3	protein kinase D3	2.16026	0.00642774	0.117495
GgaAffx.7251.1.S1_at	CCR6	chemokine (C-C motif) receptor 6	-2.01669	0.00772012	0.126535
Gga.4900.5.S1_at	---	---	-3.44925	0.00778733	0.126854
GgaAffx.21576.1.S1_s_at	CHGA	chromogranin A (parathyroid secretory protein 1)	2.0318	0.00977633	0.140466
Gga.13123.1.S1_at	LOC100857689	uncharacterized LOC100857689	2.75468	0.0146447	0.168792
Gga.10776.1.S1_at	---	---	2.56725	0.0161864	0.175233
Gga.1906.2.S1_at	CRISPLD1	cysteine-rich secretory protein LCCL domain containing 1	-2.47775	0.0226432	0.204139
Gga.13928.1.S1_at	---	---	2.13585	0.0236007	0.207669
Gga.6493.1.S1_at	---	---	3.98072	0.0258916	0.216626
GgaAffx.4033.1.S1_at	HTR7	5-hydroxytryptamine (serotonin) receptor 7 (adenylate cyclase-coupled)	2.08225	0.0267012	0.22047
Gga.8975.1.S1_s_at	LOC420381	GTPase IMAP family member 8-like	-2.73404	0.031612	0.237386
Gga.19750.1.S1_at	---	---	-2.21402	0.0318073	0.238104
Gga.16592.1.S1_s_at	LOC100857689	uncharacterized LOC100857689	3.05008	0.0321824	0.239689
GgaAffx.26108.1.S1_at	FAM81A	family with sequence similarity 81, member A	2.45914	0.0326723	0.241193
Gga.9136.2.S1_a_at	EPCAM	epithelial cell adhesion molecule	2.01769	0.0332939	0.243173
Gga.131.1.S1_at	MX1	myxovirus (influenza virus) resistance 1, interferon-inducible protein p78 (mouse)	-3.46261	0.0335991	0.243757
Gga.3013.1.S1_at	COL8A1	collagen, type VIII, alpha 1	2.25453	0.0352432	0.247873
Gga.16228.1.S1_at	FAM81A	family with sequence similarity 81, member A	2.67805	0.0378763	0.256583
Gga.13267.1.S1_at	TOM1L1	target of myb1 (chicken)-like 1	3.27617	0.0379948	0.256865
Gga.11668.1.S1_at	NDRG1	N-myc downstream regulated 1	2.02894	0.0455169	0.27753
Gga.10005.1.S1_at	G3BP2	GTPase activating protein (SH3 domain) binding protein 2	2.92356	0.0496405	0.288485

## Sheet: 2T vs 2C
Probeset ID	Gene Symbol	Gene Title	Fold-Change(3 * t vs 3 * c)	p-value(time * treat)	ajusted p-value(time * treat)
Gga.4901.1.S1_at	CA9	carbonic anhydrase IX	33.5702	2.12955e-09	7.82416e-05
Gga.6179.1.A1_at	---	---	89.4994	6.55017e-09	7.82416e-05
Gga.490.1.S1_at	CHRD	chordin	5.30548	9.23076e-09	7.82416e-05
Gga.5395.1.S1_at	LOC100859372 /// LOC424917	mucin-4-like /// mucin-4-like	12.8279	1.21824e-08	7.82416e-05
Gga.10202.1.S1_at	---	---	9.17814	6.20056e-09	7.82416e-05
Gga.7391.1.S1_at	HARBI1	harbinger transposase derived 1	5.70912	1.86622e-08	0.000102736
Gga.112.1.S1_a_at	RARA	retinoic acid receptor, alpha	6.61527	4.076e-08	0.000196336
GgaAffx.21217.1.S1_at	---	---	2.59529	6.9664e-08	0.000298278
Gga.728.1.S1_a_at	CDH3	cadherin 3, type 1, P-cadherin (placental)	3.11727	8.49102e-08	0.000327201
GgaAffx.12592.1.S1_at	SERTAD2	SERTA domain containing 2	3.99732	9.42693e-08	0.000330242
GgaAffx.9221.2.S1_at	MFSD5	major facilitator superfamily domain containing 5	3.62126	1.04301e-07	0.000334937
Gga.14181.1.S1_at	---	---	4.22058	1.16099e-07	0.000344145
GgaAffx.24239.1.S1_s_at	TIAM2	T-cell lymphoma invasion and metastasis 2	-3.61282	1.63484e-07	0.000449989
GgaAffx.21594.1.S1_s_at	---	---	6.67311	2.06938e-07	0.000467228
GgaAffx.74.1.S1_s_at	GFPT1	glutamine--fructose-6-phosphate transaminase 1	3.64683	2.13727e-07	0.000467228
Gga.5316.1.S1_at	LRFN5	leucine rich repeat and fibronectin type III domain containing 5	3.07532	2.18246e-07	0.000467228
GgaAffx.25258.1.S1_at	LBX3	ladybird-like homeobox 3	7.61916	3.11577e-07	0.000571744
Gga.3640.1.S1_at	KTN1	kinectin 1 (kinesin receptor)	4.7074	3.35819e-07	0.000588218
GgaAffx.21176.1.S1_at	---	---	4.17904	5.01027e-07	0.000839437
Gga.3671.1.S1_at	CSDA	cold shock domain protein A	3.26059	6.64343e-07	0.00106669
Gga.6437.1.S1_at	IL12A	interleukin 12A (natural killer cell stimulatory factor 1, cytotoxic lymphocyte maturat	2.5024	7.10506e-07	0.00109517
GgaAffx.8074.1.S1_at	ADAM12	ADAM metallopeptidase domain 12	-3.07306	7.52651e-07	0.00111552
Gga.9779.1.S1_at	CSDC2	cold shock domain containing C2, RNA binding	11.7853	8.33802e-07	0.00119002
Gga.11665.1.S1_s_at	BHLHE40	basic helix-loop-helix family, member e40	19.101	9.46706e-07	0.0013029
Gga.18300.1.S1_at	SLITRK2	SLIT and NTRK-like family, member 2	4.92002	1.01408e-06	0.00131628
Gga.9168.1.S1_at	S100B	S100 calcium binding protein B	5.34061	1.02474e-06	0.00131628
GgaAffx.20980.1.S1_at	GRIA3	Glutamate receptor, ionotrophic, AMPA 3	9.73124	1.11754e-06	0.00138917
Gga.32.1.S1_at	MAB21L1	mab-21-like 1 (C. elegans)	7.40996	1.16642e-06	0.00140462
Gga.2386.1.S1_at	SAMD4A	sterile alpha motif domain containing 4A	4.71286	1.38412e-06	0.00160951
Gga.14556.1.S1_at	---	---	2.66409	1.42009e-06	0.00160951
GgaAffx.11395.1.S1_at	C1H12orf4	chromosome 1 open reading frame, human C12orf4	-3.35355	1.48591e-06	0.00163599
Gga.3667.1.S1_at	PDLIM4	PDZ and LIM domain 4	6.11528	1.60768e-06	0.00172089
GgaAffx.2938.1.S1_at	LOC422179	uncharacterized LOC422179	6.06354	1.71546e-06	0.00176167
Gga.3044.1.S1_at	WNT6	wingless-type MMTV integration site family, member 6	9.82227	1.80523e-06	0.0017837
Gga.14018.1.S1_at	---	---	-2.56486	2.20272e-06	0.00212205
Gga.207.1.S1_at	---	---	10.232	2.33029e-06	0.00219019
Gga.4286.1.S1_at	HPX	hemopexin	33.2114	2.6856e-06	0.00245464
GgaAffx.12426.1.S1_s_at	PLSCR1	phospholipid scramblase 1	2.48898	2.84181e-06	0.00248884
Gga.10832.1.S1_at	---	---	46.1732	3.06838e-06	0.00257044
Gga.11154.1.S1_s_at	STAT3	signal transducer and activator of transcription 3 (acute-phase response factor)	4.71107	3.05307e-06	0.00257044
Gga.5612.1.S1_at	AK4	adenylate kinase 4	6.94324	3.1932e-06	0.00261523
Gga.11352.1.S1_at	SCN4B	sodium channel, voltage-gated, type IV, beta	5.17463	3.25759e-06	0.00261523
Gga.19148.1.S1_at	---	---	3.45844	4.73843e-06	0.00351145
Gga.2183.1.S1_at	GRTP1	growth hormone regulated TBC protein 1	-4.79522	6.02239e-06	0.00414487
Gga.16401.1.S1_at	IL13RA1	interleukin 13 receptor, alpha 1	15.9534	6.02343e-06	0.00414487
Gga.4111.1.S1_at	SLC38A2	solute carrier family 38, member 2	-2.94778	6.25602e-06	0.00421984
Gga.5256.1.S1_at	REXO1	REX1, RNA exonuclease 1 homolog (S. cerevisiae)	5.12574	6.35139e-06	0.00421984
Gga.16494.1.S1_s_at	---	---	-2.00863	6.58295e-06	0.00429956
GgaAffx.36.1.S1_at	SLC38A3	solute carrier family 38, member 3	3.12414	7.01934e-06	0.00450817
Gga.5083.1.S1_at	MYLK2	myosin light chain kinase 2	3.47621	7.17165e-06	0.00453048
Gga.17208.1.S1_s_at	---	---	-2.74974	7.37976e-06	0.00458676
GgaAffx.26463.1.S1_at	ACPL2	acid phosphatase-like 2	-2.99689	7.99787e-06	0.00472942
Gga.16056.2.S1_s_at	ANKRD11	ankyrin repeat domain 11	2.42317	8.22295e-06	0.00472942
Gga.4128.3.S1_a_at	TNS1	tensin 1	3.43796	7.93523e-06	0.00472942
Gga.18977.1.S1_at	LOC100857366	Uncharacterized LOC100857366	4.04731	7.8341e-06	0.00472942
Gga.59.1.S1_at	FLNC	filamin C, gamma	4.32209	8.19279e-06	0.00472942
Gga.16607.1.S1_at	---	---	4.4344	8.56865e-06	0.00485578
GgaAffx.563.1.S1_at	DYRK3	dual-specificity tyrosine-(Y)-phosphorylation regulated kinase 3	-2.88055	8.75685e-06	0.00489051
Gga.5282.1.S1_at	---	---	2.84957	9.85168e-06	0.00513546
Gga.9904.1.S1_at	---	---	8.40558	9.86178e-06	0.00513546
GgaAffx.22101.1.S1_s_at	CHKA	choline kinase alpha	6.22536	1.00224e-05	0.0051495
Gga.9816.1.S1_s_at	CLIC2	chloride intracellular channel 2	2.41151	1.14289e-05	0.0053369
Gga.4614.1.S1_at	ZFYVE19	zinc finger, FYVE domain containing 19	-2.77086	1.12264e-05	0.0053369
Gga.7467.1.S1_at	---	---	6.22173	1.0795e-05	0.0053369
Gga.11665.1.S1_at	BHLHE40	basic helix-loop-helix family, member e40	15.2789	1.09413e-05	0.0053369
Gga.3217.1.S1_at	MAN1B1	mannosidase, alpha, class 1B, member 1	-2.06287	1.12515e-05	0.0053369
GgaAffx.1550.1.S1_at	---	---	3.6764	1.14951e-05	0.0053369
Gga.7224.2.S1_s_at	NRBP1	nuclear receptor binding protein 1	3.45557	1.17083e-05	0.00537118
Gga.3199.1.S1_at	MMP2	matrix metallopeptidase 2 (gelatinase A, 72kDa gelatinase, 72kDa type IV collagenase)	-2.19536	1.21411e-05	0.00550418
Gga.2725.1.S1_at	NKX6-2	NK6 homeobox 2	2.7322	1.31792e-05	0.00590536
Gga.6575.1.S1_at	RPS12	ribosomal protein S12	2.32625	1.36352e-05	0.00600847
Gga.14196.1.S1_at	---	---	19.2223	1.37212e-05	0.00600847
GgaAffx.5646.1.S1_at	---	---	7.73584	1.55323e-05	0.00665043
GgaAffx.5667.1.S1_at	---	---	5.51738	1.66684e-05	0.00686399
Gga.7936.1.S1_at	---	---	-2.08465	1.64321e-05	0.00686399
Gga.2197.1.S1_s_at	HK1	hexokinase 1	3.86933	1.66296e-05	0.00686399
Gga.8130.1.S1_at	SGK2	serum/glucocorticoid regulated kinase 2	-3.97156	1.68366e-05	0.00686399
Gga.7604.2.S1_a_at	PLSCR1	phospholipid scramblase 1	3.01443	1.7556e-05	0.0070471
GgaAffx.703.1.S1_at	DCPS	decapping enzyme, scavenger	2.1818	1.79836e-05	0.00707142
Gga.7211.1.S1_at	TMBIM1	transmembrane BAX inhibitor motif containing 1	2.06584	1.95486e-05	0.00726847
Gga.19276.1.S1_s_at	LOC422177	uncharacterized LOC422177	2.79717	1.95481e-05	0.00726847
GgaAffx.3732.1.S1_at	SAMD10	sterile alpha motif domain containing 10	4.74145	1.92896e-05	0.00726847
Gga.2837.2.S1_at	---	---	-2.39718	1.96165e-05	0.00726847
GgaAffx.25742.1.S1_at	BFAR	bifunctional apoptosis regulator	-2.38196	2.04105e-05	0.00741998
GgaAffx.20268.1.S1_s_at	LOC418543	uncharacterized LOC418543	63.7175	2.07718e-05	0.00748075
Gga.15641.1.S1_at	---	---	10.4097	2.14896e-05	0.00759725
GgaAffx.24816.1.S1_at	---	---	-2.06366	2.2084e-05	0.00773643
GgaAffx.11771.1.S1_at	ARHGEF6	Rac/Cdc42 guanine nucleotide exchange factor (GEF) 6	2.37271	2.24724e-05	0.00780156
GgaAffx.24795.4.S1_s_at	DOPEY1	dopey family member 1	-2.78922	2.46247e-05	0.00832379
GgaAffx.20135.1.S1_s_at	STAT3	signal transducer and activator of transcription 3 (acute-phase response factor)	5.74116	2.59885e-05	0.00870839
Gga.15981.1.S1_at	NAMPT	Nicotinamide phosphoribosyltransferase	3.39009	2.70989e-05	0.00892525
Gga.4516.2.S1_s_at	2013-09-11	septin 11	6.14058	2.73326e-05	0.00892593
Gga.12451.1.S1_s_at	---	---	4.67045	2.8443e-05	0.0092105
Gga.2982.1.S1_at	CDH1	cadherin 1, type 1, E-cadherin (epithelial)	31.3622	2.88342e-05	0.00922334
Gga.3667.1.S2_s_at	---	---	2.13927	2.89613e-05	0.00922334
GgaAffx.3333.1.S1_at	SNCAIP	synuclein, alpha interacting protein	7.94497	2.96142e-05	0.00935396
GgaAffx.21801.1.S1_at	THPO	thrombopoietin	3.38505	3.08908e-05	0.0095803
Gga.2197.2.S1_a_at	HK1	hexokinase 1	3.63996	3.06754e-05	0.0095803
GgaAffx.12812.1.S1_s_at	FAM45A	family with sequence similarity 45, member A	-2.76314	3.28392e-05	0.00961409
GgaAffx.20475.1.S1_at	LOC419755 /// PDZD3	NLR family member X1-like /// PDZ domain containing 3	8.77619	3.29327e-05	0.00961409
Gga.7620.2.S1_a_at	C1H11orf54	chromosome 1 open reading frame, human C11orf54	-3.14416	3.25574e-05	0.00961409
Gga.17889.1.S1_at	---	---	-3.27097	3.16567e-05	0.00961409
GgaAffx.7013.1.S1_s_at	LOC100858905	homeobox protein Hox-A10-like	2.5965	3.25792e-05	0.00961409
Gga.18787.1.S1_at	---	---	-2.17763	3.22211e-05	0.00961409
GgaAffx.23573.1.S1_at	2013-09-11	septin 11	4.85232	3.32002e-05	0.00961932
GgaAffx.20757.1.S1_s_at	TNS1	tensin 1	4.7546	3.35567e-05	0.00963549
Gga.9960.1.S1_s_at	LOC428505 /// LOC769743 /// LOC770839	SUN domain-containing protein 3-like /// SUN domain-containing protein 3-like /// SUN d	2.04507	3.37561e-05	0.00963549
GgaAffx.644.1.S1_at	MAP2K4	mitogen-activated protein kinase kinase 4	-2.22773	3.41884e-05	0.00968713
GgaAffx.12575.1.S1_s_at	ASB9	ankyrin repeat and SOCS box containing 9	-3.42941	3.47489e-05	0.00977407
Gga.1652.1.S1_at	SMPD3	sphingomyelin phosphodiesterase 3, neutral membrane (neutral sphingomyelinase II)	-2.00155	3.6297e-05	0.0101356
GgaAffx.2519.1.S1_at	LOC416263	LON peptidase N-terminal domain and RING finger protein 2-like	2.9048	3.65859e-05	0.0101427
GgaAffx.21283.1.S1_at	---	---	5.99685	3.78772e-05	0.0101594
Gga.19225.1.S1_at	---	---	3.47369	3.76425e-05	0.0101594
GgaAffx.21239.1.S1_at	MEGF11	multiple EGF-like-domains 11	-2.72809	3.73257e-05	0.0101594
Gga.662.1.S1_at	CNOT2	CCR4-NOT transcription complex, subunit 2	4.75587	3.75785e-05	0.0101594
GgaAffx.12082.1.S1_s_at	ARRDC1	arrestin domain containing 1	2.68038	3.88358e-05	0.010321
Gga.13042.1.S1_at	SEMA4B	sema domain, immunoglobulin domain (Ig), transmembrane domain (TM) and short cytoplasmi	3.30257	3.97448e-05	0.0104902
GgaAffx.9274.1.S1_at	FDPS	farnesyl diphosphate synthase (farnesyl pyrophosphate synthetase, dimethylallyltranstra	-4.31056	4.04543e-05	0.0106048
GgaAffx.10453.1.S1_s_at	SQLE	squalene epoxidase	-3.74356	4.11671e-05	0.0106468
Gga.2190.2.S1_a_at	SOCS2	suppressor of cytokine signaling 2	3.2537	4.35288e-05	0.0110354
Gga.915.1.S1_at	SOCS3	suppressor of cytokine signaling 3	6.87711	4.51485e-05	0.0112245
Gga.2240.2.S1_a_at	NCS1	neuronal calcium sensor 1	4.52714	4.49595e-05	0.0112245
Gga.17626.1.S1_at	---	---	-2.71821	4.77469e-05	0.0116624
GgaAffx.25299.1.S1_s_at	LOC100857565 /// STX1A	syntaxin-1A-like /// syntaxin 1A (brain)	2.49471	4.76385e-05	0.0116624
Gga.17223.1.S1_at	---	---	-2.18479	4.78177e-05	0.0116624
Gga.7478.1.S1_s_at	MTA1	metastasis associated 1	2.10743	4.90846e-05	0.0118273
Gga.5231.1.S1_at	---	---	-2.90735	4.94147e-05	0.0118273
GgaAffx.4531.1.S1_s_at	PLEKHO2	pleckstrin homology domain containing, family O member 2	-2.02375	5.01784e-05	0.011936
Gga.18976.1.S1_at	---	---	-3.03519	5.50176e-05	0.0128491
GgaAffx.26781.1.S1_at	---	---	2.06481	5.60547e-05	0.0129349
Gga.12605.1.S1_at	CLK1	CDC-like kinase 1	2.24053	5.83562e-05	0.0130742
Gga.15850.1.S1_at	---	---	3.89642	5.79658e-05	0.0130742
Gga.19191.1.S1_at	SEZ6L	seizure related 6 homolog (mouse)-like	4.28485	5.79803e-05	0.0130742
GgaAffx.10347.1.S1_at	LOC418544	cystathionine beta-synthase-like	2.33821	5.74446e-05	0.0130742
Gga.985.1.S1_s_at	HSP25	heat shock protein 25	43.3426	5.91266e-05	0.0131702
GgaAffx.6376.1.S1_at	HGSNAT	heparan-alpha-glucosaminide N-acetyltransferase	-2.57301	6.17393e-05	0.0133659
Gga.9060.1.S1_at	LOC770392	cytosolic 5'-nucleotidase 1A-like	-3.05145	6.29328e-05	0.0133984
Gga.8200.2.S1_a_at	---	---	-2.14403	6.89564e-05	0.014555
Gga.9645.1.S1_a_at	HCCS	holocytochrome c synthase	-2.02483	6.91208e-05	0.014555
Gga.1479.1.S1_at	PTN	pleiotrophin	9.18945	7.24776e-05	0.0146226
GgaAffx.25649.1.S1_at	---	---	30.2275	7.21666e-05	0.0146226
Gga.17590.1.S1_s_at	CLIC2	chloride intracellular channel 2	4.76642	7.1253e-05	0.0146226
GgaAffx.10561.2.S1_s_at	NRBP1	nuclear receptor binding protein 1	3.13614	7.22597e-05	0.0146226
Gga.14707.1.A1_at	---	---	-3.58757	7.14833e-05	0.0146226
GgaAffx.11002.1.S1_at	CUL5	cullin 5	-2.7831	7.37784e-05	0.0147052
GgaAffx.12133.1.S1_at	SQLE	squalene epoxidase	-2.48156	7.44408e-05	0.0147052
GgaAffx.4109.1.S1_at	LOC770392	cytosolic 5'-nucleotidase 1A-like	-3.50523	7.55909e-05	0.0147116
Gga.11873.2.S1_a_at	TNMD	tenomodulin	3.1639	7.7756e-05	0.0148336
GgaAffx.24799.1.S1_s_at	URB1	URB1 ribosome biogenesis 1 homolog (S. cerevisiae)	-2.20875	8.03111e-05	0.0150233
GgaAffx.12195.1.S1_s_at	YWHAH	tyrosine 3-monooxygenase/tryptophan 5-monooxygenase activation protein, eta polypeptide	2.46029	8.15352e-05	0.0151369
Gga.7340.1.S1_at	---	---	-3.24161	8.56075e-05	0.0156343
GgaAffx.13207.1.S1_s_at	LIMD2	LIM domain containing 2	3.79394	8.61227e-05	0.0156343
Gga.3731.2.S1_a_at	HIC1	hypermethylated in cancer 1	8.82633	8.64177e-05	0.0156343
Gga.7566.1.S1_at	LOC424918	uncharacterized LOC424918	2.97755	9.06869e-05	0.0161124
GgaAffx.7810.1.S1_at	---	---	4.23264	9.0733e-05	0.0161124
GgaAffx.8079.2.S1_s_at	ADAM12	ADAM metallopeptidase domain 12	-2.36644	9.17262e-05	0.0161467
GgaAffx.22959.1.S1_s_at	REXO1	REX1, RNA exonuclease 1 homolog (S. cerevisiae)	4.33068	9.17642e-05	0.0161467
GgaAffx.12392.1.S1_s_at	BDH1	3-hydroxybutyrate dehydrogenase, type 1	-2.12609	9.43477e-05	0.0163168
Gga.12155.1.S1_at	CSGALNACT1	chondroitin sulfate N-acetylgalactosaminyltransferase 1	-2.17582	9.46246e-05	0.0163168
GgaAffx.11384.1.S1_s_at	DR1	down-regulator of transcription 1, TBP-binding (negative cofactor 2)	2.44736	0.000101825	0.017165
GgaAffx.7990.1.S1_at	---	---	2.40447	0.000103245	0.0172981
Gga.5168.2.S1_s_at	---	---	-2.17866	0.000107781	0.0174107
GgaAffx.25365.1.S1_at	COMT	catechol-O-methyltransferase	-2.66524	0.000105373	0.0174107
GgaAffx.3447.1.S1_s_at	DDX52	DEAD (Asp-Glu-Ala-Asp) box polypeptide 52	-2.33574	0.000108436	0.0174107
Gga.8434.1.S1_at	IGFBP4	insulin-like growth factor binding protein 4	2.81299	0.000108222	0.0174107
Gga.16296.1.S1_at	AGPAT3	1-acylglycerol-3-phosphate O-acyltransferase 3	-2.11227	0.000105683	0.0174107
Gga.14398.1.S1_at	---	---	32.5446	0.000107011	0.0174107
GgaAffx.24445.1.S1_s_at	LOC100857565 /// STX1A	syntaxin-1A-like /// syntaxin 1A (brain)	5.03636	0.000107367	0.0174107
GgaAffx.8729.1.S1_s_at	SOCS7	suppressor of cytokine signaling 7	2.66111	0.000113203	0.0178053
Gga.14804.1.S1_at	---	---	-2.47866	0.000113052	0.0178053
GgaAffx.24837.1.S1_at	KLF10	Kruppel-like factor 10	4.26199	0.000115415	0.0179717
GgaAffx.22912.1.S1_s_at	SLC8A3	solute carrier family 8 (sodium/calcium exchanger), member 3	-6.43491	0.000115216	0.0179717
Gga.2790.1.S1_at	---	---	-3.19338	0.000116334	0.0180037
GgaAffx.11361.1.S1_at	---	---	2.08022	0.000116821	0.0180069
GgaAffx.22302.1.S1_at	C14H16orf5	chromosome 14 open reading frame, human C16orf5	2.04297	0.000119282	0.0182403
GgaAffx.12469.1.S1_s_at	ELOVL6	ELOVL fatty acid elongase 6	-2.73486	0.000119009	0.0182403
Gga.19818.1.S1_s_at	PLEKHO2	pleckstrin homology domain containing, family O member 2	-2.04957	0.000123211	0.0186193
GgaAffx.24630.1.S1_at	DTNA	dystrobrevin, alpha	4.09669	0.000124771	0.0187814
Gga.7119.1.S1_at	LOC100858166	uncharacterized LOC100858166	5.88278	0.000125458	0.0188113
Gga.5376.2.S1_a_at	LOC100859853	growth arrest and DNA damage-inducible protein GADD45 beta-like	7.1236	0.00012648	0.0188182
Gga.9027.1.S1_at	SCARB1	scavenger receptor class B, member 1	6.7505	0.000126315	0.0188182
Gga.2589.1.S1_at	PLCG1	phospholipase C, gamma 1	3.02851	0.00012989	0.0191774
GgaAffx.21171.1.S1_s_at	---	---	4.95682	0.000134759	0.0196702
GgaAffx.24157.1.S1_at	LOXL3	lysyl oxidase-like 3	4.60786	0.000144396	0.0202655
GgaAffx.24739.1.S1_at	JPH1	junctophilin 1	-3.47927	0.000142655	0.0202655
GgaAffx.21974.1.S1_at	---	---	5.00563	0.000144622	0.0202655
Gga.10610.1.S1_s_at	C2H7orf25	chromosome 2 open reading frame, human C7orf25	-2.30511	0.00014577	0.0203524
GgaAffx.12117.1.S1_s_at	MARCKSL1	MARCKS-like 1	5.42933	0.00014698	0.0203923
Gga.3573.2.S1_a_at	DKK3	dickkopf homolog 3 (Xenopus laevis)	-3.44574	0.000147115	0.0203923
GgaAffx.21964.1.S1_at	NOC3L	nucleolar complex associated 3 homolog (S. cerevisiae)	-2.06226	0.000152778	0.0207299
GgaAffx.4209.3.S1_s_at	MCAM	melanoma cell adhesion molecule	2.16482	0.000152284	0.0207299
GgaAffx.7693.2.S1_at	ELP4	elongation protein 4 homolog (S. cerevisiae)	-3.3182	0.000152715	0.0207299
GgaAffx.20781.1.S1_at	---	---	63.1006	0.000151968	0.0207299
Gga.6289.1.S1_at	CAB39L	calcium binding protein 39-like	-2.6727	0.000153394	0.0207405
GgaAffx.23434.1.S1_at	HOXA6 /// LOC100857163	homeobox A6 /// homeobox protein Hox-A6-like	3.85497	0.000156919	0.0207601
Gga.16148.1.S1_at	LOC100857658	uncharacterized LOC100857658	-2.24029	0.000158001	0.0207601
GgaAffx.3538.1.S1_at	LOC416911	probable tumor suppressor protein MN1-like	2.02636	0.00016021	0.0207601
GgaAffx.4209.1.S1_s_at	MCAM	melanoma cell adhesion molecule	2.53788	0.000157337	0.0207601
Gga.14133.1.S1_at	LRCH2	leucine-rich repeats and calponin homology (CH) domain containing 2	-2.16733	0.000160542	0.0207601
Gga.9070.1.S1_at	LOC100857622	3-beta-hydroxysteroid-Delta(8),Delta(7)-isomerase-like	-2.76708	0.000160406	0.0207601
Gga.17574.1.S1_s_at	SEC24A	SEC24 family, member A (S. cerevisiae)	2.32741	0.000159786	0.0207601
GgaAffx.2113.1.S1_s_at	CDK2AP1	cyclin-dependent kinase 2 associated protein 1	-2.35502	0.000157843	0.0207601
Gga.13373.1.S1_at	CSGALNACT1	chondroitin sulfate N-acetylgalactosaminyltransferase 1	-2.85517	0.000162848	0.0208483
Gga.2990.1.S1_at	---	---	4.92745	0.000166924	0.0212994
Gga.1473.1.S1_at	JUN	jun proto-oncogene	4.38405	0.000168348	0.0214101
GgaAffx.8972.1.S1_s_at	MANSC1	MANSC domain containing 1	-2.71901	0.000172967	0.0216405
Gga.4516.2.S1_at	2013-09-11	septin 11	5.01713	0.000174922	0.0218143
Gga.15323.1.S1_at	---	---	2.45299	0.000176236	0.0218184
GgaAffx.22421.1.S1_at	SMEK2	SMEK homolog 2, suppressor of mek1 (Dictyostelium)	2.08762	0.000176654	0.0218184
GgaAffx.1950.1.S1_at	CBFA2T2	core-binding factor, runt domain, alpha subunit 2; translocated to, 2	2.64322	0.000175783	0.0218184
Gga.14920.1.S1_at	LOC415844	uncharacterized LOC415844	2.18555	0.00018083	0.0220957
Gga.11322.1.S1_at	STXBP1	syntaxin binding protein 1	2.22907	0.000181192	0.0220957
Gga.9837.1.S1_at	DCAF4	DDB1 and CUL4 associated factor 4	-2.34731	0.000182148	0.0221421
Gga.8135.1.S1_at	COQ10B	coenzyme Q10 homolog B (S. cerevisiae)	-6.0613	0.000184193	0.0223203
Gga.2974.1.S1_at	CACNG3	calcium channel, voltage-dependent, gamma subunit 3	8.74891	0.000186386	0.0225153
Gga.4985.1.S2_at	HDAC1	histone deacetylase 1	2.39503	0.00018708	0.0225285
Gga.6289.2.S1_s_at	CAB39L	calcium binding protein 39-like	-2.90371	0.000192473	0.0228883
Gga.16548.1.S1_at	---	---	-2.47095	0.000193821	0.0229107
Gga.4982.1.S1_at	ALDOC	aldolase C, fructose-bisphosphate	2.3037	0.00019683	0.0230543
GgaAffx.12452.1.S1_s_at	KLF11	Kruppel-like factor 11	2.94318	0.000198539	0.023184
Gga.5111.1.S1_at	CCDC80	coiled-coil domain containing 80	-2.01365	0.000200403	0.0232607
Gga.11447.1.S1_a_at	PLA2G10	phospholipase A2, group X	-7.37149	0.00020184	0.0233571
Gga.5306.2.S1_a_at	---	---	3.06705	0.000209778	0.023945
Gga.18066.1.S1_at	---	---	2.52107	0.000210124	0.023945
GgaAffx.22884.1.S1_s_at	NVL	nuclear VCP-like	-2.40709	0.000210589	0.023945
Gga.18342.1.S1_s_at	RREB1	ras responsive element binding protein 1	7.20064	0.000212946	0.0239937
GgaAffx.12896.1.S1_at	SLC7A5	solute carrier family 7 (amino acid transporter light chain, L system), member 5	2.72239	0.000217818	0.0242277
GgaAffx.22331.1.S1_at	ARMC9	armadillo repeat containing 9	-2.58476	0.000219234	0.0242277
Gga.20036.1.S1_at	FBXO11	F-box protein 11	-2.07342	0.000219849	0.0242277
GgaAffx.21693.1.S1_s_at	---	---	-2.91775	0.000216772	0.0242277
Gga.6309.1.S1_at	---	---	5.35338	0.000225962	0.024667
GgaAffx.26702.1.S1_s_at	DOCK11	dedicator of cytokinesis 11	2.99531	0.000226633	0.0246704
Gga.3723.1.S1_at	PLA2G4A	phospholipase A2, group IVA (cytosolic, calcium-dependent)	5.02952	0.000228055	0.0246997
Gga.17591.1.S1_at	---	---	-2.27845	0.000230668	0.0247599
Gga.13519.1.S1_s_at	SLC7A5	solute carrier family 7 (amino acid transporter light chain, L system), member 5	4.82344	0.000233333	0.0249033
Gga.750.1.S1_at	MYOD1	myogenic differentiation 1	14.1335	0.000235756	0.0249301
Gga.16219.1.S1_at	RNF19B	ring finger protein 19B	3.43223	0.000239621	0.0251602
Gga.1906.1.S1_at	CRISPLD1	cysteine-rich secretory protein LCCL domain containing 1	-4.32015	0.000251235	0.0255486
GgaAffx.5694.1.S1_at	---	---	-2.80502	0.00025449	0.0256179
GgaAffx.8303.1.S1_at	RERG	RAS-like, estrogen-regulated, growth inhibitor	-2.29254	0.000254616	0.0256179
Gga.16132.1.S1_s_at	---	---	2.22371	0.000253876	0.0256179
Gga.148.1.S1_at	QSOX1	quiescin Q6 sulfhydryl oxidase 1	2.51168	0.000257611	0.0257177
Gga.6289.2.S1_at	CAB39L	calcium binding protein 39-like	-2.49089	0.000258734	0.025763
Gga.7150.1.S1_at	---	---	-2.05818	0.000261738	0.0257956
Gga.8173.1.S1_at	C24H11orf34	chromosome 24 open reading frame, human C11orf34	2.885	0.000273329	0.0262062
Gga.15783.1.S1_at	---	---	-2.65664	0.000272118	0.0262062
Gga.15337.1.S1_s_at	HMGCS1	3-hydroxy-3-methylglutaryl-CoA synthase 1 (soluble)	-2.28275	0.000274785	0.02621
Gga.7396.1.S1_at	---	---	2.52427	0.000278136	0.0263341
Gga.5089.1.S1_at	---	---	2.0701	0.000291938	0.0271735
Gga.12480.1.S1_s_at	DUSP26	dual specificity phosphatase 26 (putative)	3.49363	0.000294971	0.0273472
Gga.13354.2.S1_a_at	GARNL3	GTPase activating Rap/RanGAP domain-like 3	-2.07159	0.000300063	0.0274986
Gga.927.1.S1_at	ANPEP	alanyl (membrane) aminopeptidase (aminopeptidase N, aminopeptidase M, microsomal aminop	6.14535	0.000298002	0.0274986
Gga.6197.1.S1_s_at	---	---	-2.43168	0.000300426	0.0274986
GgaAffx.24492.1.S1_at	GABARAPL1	GABA(A) receptor-associated protein like 1	4.35302	0.000307412	0.0278078
Gga.2695.1.S1_at	RBPMS2	RNA binding protein with multiple splicing 2	2.64039	0.000308318	0.0278213
Gga.18838.1.S1_at	---	---	-2.63531	0.000312226	0.0279805
Gga.13029.1.S1_at	---	---	-2.97062	0.000313229	0.0280053
Gga.17055.1.S1_at	SCD	stearoyl-CoA desaturase (delta-9-desaturase)	11.3586	0.000321509	0.0283936
Gga.3745.1.S1_at	CPZ	carboxypeptidase Z	8.32776	0.00032359	0.0284692
Gga.19607.1.S1_at	---	---	-2.55795	0.000327493	0.0286676
GgaAffx.21196.1.S1_s_at	RERE	arginine-glutamic acid dipeptide (RE) repeats	2.32766	0.000335129	0.0287415
Gga.5262.3.S1_s_at	ACAT2	acetyl-CoA acetyltransferase 2	-4.19624	0.000344138	0.0289549
Gga.7604.1.S1_at	PLSCR1	phospholipid scramblase 1	2.66673	0.000359519	0.0298069
Gga.2448.1.S2_at	FASN	fatty acid synthase	-2.34635	0.000359678	0.0298069
Gga.19059.2.S1_a_at	SCRN1	secernin 1	-3.86651	0.000359077	0.0298069
Gga.1162.1.S1_at	DDR2	discoidin domain receptor tyrosine kinase 2	2.42159	0.000363304	0.0298729
Gga.5576.1.S1_a_at	H4 /// H4-VII /// LOC100858049 /// LOC427884 /// LOC770005 /// LOC770079 /// LOC770142	germinal histone H4 gene /// histone H4-VII /// histone H4-like /// histone H4-like ///	2.23403	0.000363148	0.0298729
Gga.4356.1.S1_at	KCNK1	potassium channel, subfamily K, member 1	-2.18321	0.000364422	0.0298787
Gga.13291.1.S1_at	OIT3	oncoprotein induced transcript 3	2.68931	0.000366977	0.0299969
Gga.16285.1.S1_at	---	---	4.7696	0.000374867	0.0304658
Gga.1447.3.S1_s_at	INTS2	integrator complex subunit 2	-2.12178	0.000374136	0.0304658
Gga.17046.1.S1_at	LONRF3	LON peptidase N-terminal domain and ring finger 3	-3.37089	0.000377117	0.0304658
GgaAffx.22116.1.S1_at	SMPD3	sphingomyelin phosphodiesterase 3, neutral membrane (neutral sphingomyelinase II)	-2.97166	0.000389726	0.0310728
GgaAffx.12641.1.S1_s_at	SPTLC2	serine palmitoyltransferase, long chain base subunit 2	2.40361	0.00039064	0.0310728
Gga.871.1.S1_at	SLC2A3	solute carrier family 2 (facilitated glucose transporter), member 3	4.7844	0.000389499	0.0310728
Gga.11925.1.S1_at	ANXA7	annexin A7	2.51411	0.00039538	0.0313497
Gga.536.1.S1_a_at	OASL	2'-5'-oligoadenylate synthetase-like	5.28608	0.000397958	0.0313953
Gga.8238.1.S1_at	EDN2	endothelin 2	7.4359	0.000399213	0.0313953
GgaAffx.26088.2.S1_s_at	NAV2	neuron navigator 2	-2.05799	0.000402512	0.0315309
Gga.12174.1.S1_at	---	---	5.32961	0.000405029	0.0315309
Gga.17261.1.S1_at	---	---	2.68098	0.000406306	0.0315665
Gga.16596.1.S1_at	PID1	phosphotyrosine interaction domain containing 1	2.41832	0.000411846	0.0316158
Gga.17387.1.S1_at	---	---	2.54721	0.000412668	0.0316158
GgaAffx.24807.1.S1_s_at	OSGIN2	oxidative stress induced growth inhibitor family member 2	4.8516	0.000413504	0.0316158
Gga.17134.1.S1_at	SNAP47	synaptosomal-associated protein, 47kDa	-2.02744	0.000414885	0.0316586
Gga.6371.2.S1_a_at	BTG2	BTG family, member 2	11.2164	0.000420472	0.0318328
Gga.16111.1.S1_at	VMA21	VMA21 vacuolar H+-ATPase homolog (S. cerevisiae)	-2.5405	0.000432924	0.0325834
GgaAffx.2464.1.S1_at	PRMT3	protein arginine methyltransferase 3	-2.5137	0.000434768	0.0326494
GgaAffx.21243.1.S1_s_at	PHLPP1	PH domain and leucine rich repeat protein phosphatase 1	-2.03992	0.000435494	0.0326494
Gga.18969.1.S1_s_at	TMBIM1	transmembrane BAX inhibitor motif containing 1	2.01255	0.000443492	0.0329877
Gga.7977.1.S1_at	---	---	-2.1028	0.000453727	0.0332535
Gga.17410.1.S1_at	GLCCI1	glucocorticoid induced transcript 1	-3.37682	0.000452385	0.0332535
GgaAffx.23665.1.S1_x_at	H2B-V /// H2B-VII /// LOC100858607 /// LOC769973 /// LOC770188 /// LOC770267	histone cluster 1, H2bn /// histone H2B 1/2/3/4/6 /// histone H2B 1/2/3/4/6-like /// hi	2.14858	0.000453719	0.0332535
Gga.1931.1.S1_at	---	---	4.13214	0.000460484	0.0335439
Gga.8851.2.S1_a_at	IDI1	isopentenyl-diphosphate delta isomerase 1	-2.1848	0.000465975	0.0337525
Gga.15974.1.S1_at	---	---	-2.92704	0.00047105	0.0339288
Gga.4422.2.S1_a_at	AK1	adenylate kinase 1	4.13356	0.000481006	0.0342984
GgaAffx.11255.1.S1_at	SLC38A3	solute carrier family 38, member 3	4.27249	0.000482626	0.0343136
Gga.7114.1.S1_s_at	SNAPC1	small nuclear RNA activating complex, polypeptide 1, 43kDa	9.04439	0.000484404	0.0343767
Gga.18338.1.S1_s_at	OGFRL1	opioid growth factor receptor-like 1	-2.09651	0.000485986	0.0343932
GgaAffx.12241.1.S1_s_at	GMNN	geminin, DNA replication inhibitor	2.01929	0.000486422	0.0343932
GgaAffx.12121.1.S1_at	PDE4B	phosphodiesterase 4B, cAMP-specific	2.71333	0.000493059	0.0344417
Gga.8153.1.S1_at	ENPP6	ectonucleotide pyrophosphatase/phosphodiesterase 6	5.34984	0.000496267	0.0344417
GgaAffx.1550.1.A1_at	---	---	3.94432	0.000498912	0.0344417
Gga.2038.1.S1_at	MAB21L2	mab-21-like 2 (C. elegans)	2.71254	0.000498671	0.0344417
GgaAffx.6985.1.S1_at	---	---	2.87479	0.000501701	0.0344618
Gga.12991.1.S1_at	---	---	2.65186	0.000505317	0.0345344
Gga.19906.1.S1_at	---	---	7.29432	0.000511086	0.0346791
Gga.9897.2.S1_at	---	---	-3.9327	0.000510112	0.0346791
GgaAffx.6149.1.S1_s_at	ANGEL2	angel homolog 2 (Drosophila)	-2.01473	0.000509042	0.0346791
Gga.16883.1.S1_at	LONRF2	LON peptidase N-terminal domain and ring finger 2	5.19455	0.000513101	0.0346883
Gga.4830.1.S2_at	SFRP1	secreted frizzled-related protein 1	-2.34369	0.000518774	0.0348882
GgaAffx.8504.2.S1_s_at	ABCF2	ATP-binding cassette, sub-family F (GCN20), member 2	-2.6467	0.000527865	0.0350712
GgaAffx.20580.1.S1_at	LOC419755 /// PDZD3	NLR family member X1-like /// PDZ domain containing 3	2.58203	0.000527256	0.0350712
GgaAffx.5619.1.S1_at	PIK3CA	phosphoinositide-3-kinase, catalytic, alpha polypeptide	-2.00912	0.000546499	0.0359547
GgaAffx.24807.1.S1_at	OSGIN2	oxidative stress induced growth inhibitor family member 2	6.0505	0.000549585	0.0360788
Gga.4132.1.S1_at	ENO2	enolase 2 (gamma, neuronal)	10.4634	0.000550862	0.0361011
GgaAffx.22872.2.S1_s_at	TNIK	TRAF2 and NCK interacting kinase	3.18538	0.000555913	0.0362472
Gga.7376.1.S1_at	ELOVL6	ELOVL fatty acid elongase 6	-3.09878	0.000561443	0.0363007
Gga.1983.1.S1_at	---	---	6.60673	0.000562635	0.0363168
Gga.15700.1.S1_at	BHLHE40	basic helix-loop-helix family, member e40	14.5415	0.000570744	0.0366965
GgaAffx.395.1.S1_at	ANGPTL4	angiopoietin-like 4	2.23321	0.00057366	0.0366965
Gga.3035.1.S1_at	EPAS1	endothelial PAS domain protein 1	-5.24876	0.000578431	0.0368427
Gga.16544.1.S1_s_at	CLIC2	chloride intracellular channel 2	5.6046	0.000581759	0.0369019
Gga.19330.1.S1_at	COL27A1	collagen, type XXVII, alpha 1	-2.45242	0.000582234	0.0369019
Gga.17401.1.S1_at	---	---	20.697	0.000589657	0.03721
Gga.11803.2.S1_a_at	DBNDD1	dysbindin (dystrobrevin binding protein 1) domain containing 1	4.69846	0.000594586	0.0373775
Gga.16167.1.S1_at	---	---	2.3404	0.000598673	0.0373904
Gga.7890.1.S1_at	SFRP4	secreted frizzled-related protein 4	73.5204	0.000615238	0.0379939
GgaAffx.4897.1.S1_at	PUS10	pseudouridylate synthase 10	-2.19376	0.000621611	0.0382648
Gga.9626.3.S1_s_at	CHN1	chimerin (chimaerin) 1	-2.87679	0.000636888	0.0390726
GgaAffx.21203.1.S1_at	---	---	3.77409	0.000638788	0.0390726
GgaAffx.24305.1.S1_at	MAP3K5	mitogen-activated protein kinase kinase kinase 5	-2.65834	0.000643672	0.0391861
GgaAffx.5392.1.S1_s_at	ENTPD6	ectonucleoside triphosphate diphosphohydrolase 6 (putative)	-3.03958	0.000643696	0.0391861
Gga.2998.1.S1_at	INSIG1	insulin induced gene 1	-3.54989	0.000659757	0.0397867
Gga.10389.1.S1_at	ITGA11	integrin, alpha 11	-2.2435	0.000666035	0.0397961
Gga.2631.1.S1_at	NR0B1	nuclear receptor subfamily 0, group B, member 1	4.34523	0.000661562	0.0397961
Gga.4303.1.S1_at	LOX	lysyl oxidase	71.8188	0.000666108	0.0397961
GgaAffx.22534.1.S1_s_at	CKAP5	cytoskeleton associated protein 5	-2.14776	0.000671875	0.0399956
Gga.2416.1.S1_at	EFNA2	ephrin-A2	2.44286	0.000673893	0.0400131
Gga.8247.1.S1_a_at	NUP43	nucleoporin 43kDa	3.92375	0.00067977	0.040238
Gga.11132.1.S1_at	LRRC1	leucine rich repeat containing 1	-3.41655	0.000683531	0.0403663
Gga.12858.1.S1_at	GATSL2	GATS protein-like 2	-2.31134	0.000715885	0.0412366
Gga.4916.1.S1_s_at	PDCD4	programmed cell death 4 (neoplastic transformation inhibitor)	-2.73311	0.000714496	0.0412366
Gga.3624.1.S1_at	PDE3B	phosphodiesterase 3B, cGMP-inhibited	2.53477	0.000713993	0.0412366
Gga.5999.3.S1_s_at	PSME3	proteasome (prosome, macropain) activator subunit 3 (PA28 gamma; Ki)	-2.24075	0.000726626	0.0413826
Gga.4985.1.S1_a_at	HDAC1	histone deacetylase 1	3.19548	0.000727028	0.0413826
Gga.20.1.S1_at	FTL	ferritin, light polypeptide	3.19572	0.000742577	0.0420812
GgaAffx.21279.1.S1_at	UPP1	uridine phosphorylase 1	5.44661	0.000748277	0.0422151
Gga.1819.1.S1_at	DIO2	deiodinase, iodothyronine, type II	-2.90909	0.000752609	0.0422151
Gga.8851.1.S1_a_at	IDI1	isopentenyl-diphosphate delta isomerase 1	-2.60139	0.000755829	0.0423341
GgaAffx.9887.1.S1_s_at	SGK3	serum/glucocorticoid regulated kinase family, member 3	-2.77477	0.000759189	0.0423752
Gga.13255.1.S1_at	DDAH1	dimethylarginine dimethylaminohydrolase 1	-2.41577	0.00075892	0.0423752
GgaAffx.349.4.S1_s_at	PER3	period homolog 3 (Drosophila)	5.21656	0.000777989	0.0424043
Gga.19412.1.S1_at	NAMPT	Nicotinamide phosphoribosyltransferase	3.23166	0.00077716	0.0424043
GgaAffx.12756.1.S1_at	BAG3	BCL2-associated athanogene 3	2.26912	0.00078338	0.0424242
GgaAffx.10981.1.S1_s_at	IFT88	intraflagellar transport 88 homolog (Chlamydomonas)	-5.89189	0.000783859	0.0424242
GgaAffx.12469.1.S1_at	ELOVL6	ELOVL fatty acid elongase 6	-2.30995	0.000791518	0.0427187
Gga.19349.1.S1_at	---	---	-2.30549	0.000795652	0.0427971
Gga.5154.1.S1_at	POSTN	periostin, osteoblast specific factor	-2.38751	0.000803681	0.0431335
Gga.4673.1.S1_at	ATG13	ATG13 autophagy related 13 homolog (S. cerevisiae)	2.14319	0.000808658	0.04322
Gga.17112.1.S1_at	---	---	-3.59739	0.00080789	0.04322
Gga.4932.1.S1_at	JAG2	jagged 2	3.52078	0.000815594	0.0434513
GgaAffx.3526.1.S1_at	PDE12	phosphodiesterase 12	-2.75238	0.000816368	0.0434513
Gga.13346.1.S1_a_at	LOC422150	uncharacterized LOC422150	2.93869	0.000829369	0.0437818
GgaAffx.23665.1.S1_at	H2B-V /// H2B-VII /// LOC100858607 /// LOC769973 /// LOC770188 /// LOC770267	histone cluster 1, H2bn /// histone H2B 1/2/3/4/6 /// histone H2B 1/2/3/4/6-like /// hi	2.09583	0.000827418	0.0437818
Gga.276.2.S1_a_at	EBF1	early B-cell factor 1	-2.85042	0.000838476	0.0442007
Gga.8292.1.S1_at	CAMTA1	calmodulin binding transcription activator 1	2.51518	0.000850294	0.0445406
Gga.1337.2.S1_a_at	LOC395787	smooth muscle protein phosphatase type 1-binding subunit	-2.36079	0.000853917	0.0445876
Gga.19166.1.S1_at	---	---	-2.12855	0.000860183	0.0447169
Gga.19934.1.S1_at	SNAI2	snail homolog 2 (Drosophila)	-3.08105	0.00085961	0.0447169
Gga.14976.1.S1_at	---	---	2.37048	0.000901693	0.0462058
GgaAffx.24685.1.S1_at	ASCC3	activating signal cointegrator 1 complex subunit 3	-2.02493	0.000912159	0.0464644
GgaAffx.6378.1.S1_at	SGK196	protein kinase-like protein SgK196	-2.432	0.000914102	0.0464644
GgaAffx.25376.1.S1_at	---	---	-2.28023	0.000916258	0.0464644
GgaAffx.23990.1.S1_at	CCDC53	coiled-coil domain containing 53	-2.66758	0.000938388	0.0469199
GgaAffx.20099.1.S1_at	HSP25	heat shock protein 25	17.1567	0.000936416	0.0469199
Gga.19271.1.S1_at	NIM1	Serine/threonine-protein kinase NIM1	-3.06702	0.000936978	0.0469199
Gga.8138.1.S1_at	ELF3	E74-like factor 3 (ets domain transcription factor, epithelial-specific )	2.29017	0.000936262	0.0469199
GgaAffx.2750.1.S1_s_at	RAB27A	RAB27A, member RAS oncogene family	-2.43427	0.000958565	0.0473964
Gga.18518.1.S1_s_at	---	---	-2.12203	0.000960596	0.0473964
GgaAffx.21557.1.S1_at	---	---	3.34829	0.000975148	0.047687
Gga.9756.1.S1_at	LPAR1	lysophosphatidic acid receptor 1	-2.50408	0.000978303	0.0477806
Gga.14226.1.S1_s_at	---	---	-2.04655	0.000990808	0.0479856
Gga.8926.2.S1_s_at	AZIN1	antizyme inhibitor 1	2.02181	0.00099001	0.0479856
Gga.9446.1.S1_s_at	NKX3-2	NK3 homeobox 2	-2.78489	0.000986396	0.0479856
GgaAffx.8210.1.S1_s_at	C3H6orf211	chromosome 3 open reading frame, human C6orf211	-2.65194	0.0009888	0.0479856
Gga.19716.1.S1_at	---	---	3.86839	0.00101378	0.0480515
Gga.6273.2.S1_a_at	LOC772393	Annexin A4-like	-2.24846	0.00101134	0.0480515
GgaAffx.12087.1.S1_s_at	CENPL	centromere protein L	-2.33337	0.001025	0.048405
Gga.16048.1.S1_s_at	---	---	-2.24295	0.0010288	0.0485237
GgaAffx.5957.1.S1_at	GALNTL1	UDP-N-acetyl-alpha-D-galactosamine:polypeptide N-acetylgalactosaminyltransferase-like 1	4.60172	0.0010371	0.0486681
Gga.4357.1.A1_at	---	---	-2.48456	0.00103815	0.0486681
GgaAffx.1735.1.S1_at	SPEG	SPEG complex locus	2.42826	0.00105302	0.0491443
GgaAffx.1829.1.S1_at	---	---	2.37292	0.00105341	0.0491443
Gga.4309.1.S1_at	SOX8	SRY (sex determining region Y)-box 8	-2.46498	0.00106543	0.0494655
Gga.11749.2.A1_at	---	---	-2.29752	0.00107838	0.0497137
Gga.865.1.S1_at	---	---	2.74607	0.00108368	0.0497137
Gga.3113.1.S1_at	NCALD	neurocalcin delta	2.79829	0.00108042	0.0497137
Gga.6248.1.S1_at	FNDC5	fibronectin type III domain containing 5	2.17293	0.00110572	0.0503606
Gga.9949.1.S1_at	NSDHL	NAD(P) dependent steroid dehydrogenase-like	-4.07552	0.00110823	0.0503606
Gga.14707.1.S1_at	---	---	-4.27005	0.00110951	0.0503606
Gga.7144.1.S1_at	MFSD12	major facilitator superfamily domain containing 12	2.40302	0.0011192	0.0505607
GgaAffx.21141.1.S1_s_at	---	---	2.52142	0.0011363	0.0509747
Gga.9290.1.S1_at	HS2ST1	heparan sulfate 2-O-sulfotransferase 1	-2.9871	0.00114724	0.0512269
Gga.17073.1.S1_at	SLC25A32	solute carrier family 25, member 32	-2.56371	0.00115862	0.0515023
Gga.1906.1.S2_at	CRISPLD1	cysteine-rich secretory protein LCCL domain containing 1	-3.0299	0.00115728	0.0515023
Gga.11230.1.S1_at	---	---	-2.48853	0.00116457	0.0515822
Gga.9803.1.S1_at	IMPA1	inositol(myo)-1(or 4)-monophosphatase 1	-2.30779	0.0011723	0.0518057
Gga.17472.1.S1_at	FAM13A	family with sequence similarity 13, member A	6.08624	0.00117125	0.0518057
Gga.16407.1.S1_at	---	---	2.52618	0.00118241	0.0519433
Gga.7754.1.S1_at	TMEM119	transmembrane protein 119	2.30836	0.00118064	0.0519433
Gga.13515.1.S1_at	LBR	lamin B receptor	-2.38329	0.00118128	0.0519433
GgaAffx.20083.1.S1_at	HOXA5	homeobox A5	2.32967	0.0011835	0.0519433
Gga.16194.1.S1_at	PTPRK	protein tyrosine phosphatase, receptor type, K	-2.37308	0.00118139	0.0519433
GgaAffx.10417.7.S1_s_at	DST	dystonin	-2.00011	0.00117856	0.0519433
Gga.8266.1.S1_at	---	---	3.45666	0.00119288	0.0521766
Gga.8567.1.S1_at	STAT3	signal transducer and activator of transcription 3 (acute-phase response factor)	2.24141	0.00121144	0.0524813
GgaAffx.1857.1.S1_s_at	AACS	acetoacetyl-CoA synthetase	-3.08411	0.00121225	0.0524813
Gga.163.1.S1_at	MESP2	mesoderm posterior 2 homolog (mouse)	2.20216	0.00122356	0.052564
GgaAffx.24252.1.S1_at	C6H10orf137	chromosome 6 open reading frame, human C10orf137	-2.12997	0.00122237	0.052564
GgaAffx.4722.1.S1_s_at	PPP2R2B	protein phosphatase 2, regulatory subunit B, beta	2.88517	0.00121698	0.052564
Gga.13142.1.S1_at	---	---	-2.3402	0.00122198	0.052564
GgaAffx.10534.3.S1_s_at	LPIN1	lipin 1	-2.37271	0.00123414	0.0526308
GgaAffx.11962.1.S1_s_at	PSME4	proteasome (prosome, macropain) activator subunit 4	-2.40011	0.00124235	0.0526665
Gga.533.1.S1_x_at	HOXB1	homeobox B1	2.31523	0.00125573	0.0529425
Gga.6313.1.S1_s_at	DUS2L	dihydrouridine synthase 2-like, SMM1 homolog (S. cerevisiae)	-2.09486	0.00125519	0.0529425
Gga.16985.1.S1_at	---	---	-2.73564	0.001271	0.053087
Gga.2472.1.S1_at	RDH12	retinol dehydrogenase 12 (all-trans/9-cis/11-cis)	-3.42257	0.00126802	0.053087
Gga.17617.1.S1_at	DDAH1	Dimethylarginine dimethylaminohydrolase 1	-3.38748	0.00129424	0.0536851
Gga.4632.4.S1_a_at	RPL10A	ribosomal protein L10a	2.14737	0.00129711	0.0536953
GgaAffx.13153.1.S1_at	AACS	acetoacetyl-CoA synthetase	-2.83338	0.00130872	0.0540081
Gga.3745.1.S2_at	CPZ	carboxypeptidase Z	9.89755	0.00134127	0.0545963
Gga.19401.1.S1_at	---	---	-2.03746	0.00134173	0.0545963
Gga.12065.1.S1_at	SAPS2	SAPS domain family, member 2	4.23968	0.0014054	0.0562377
GgaAffx.5721.1.S1_at	LCLAT1	lysocardiolipin acyltransferase 1	-2.09634	0.00140837	0.0562401
Gga.13105.1.S1_at	---	---	4.55433	0.00143104	0.0570549
GgaAffx.23596.1.S1_s_at	MAP3K4	mitogen-activated protein kinase kinase kinase 4	-2.11322	0.00143666	0.057192
Gga.16747.1.S1_at	MLYCD	malonyl-CoA decarboxylase	2.03006	0.00144395	0.0573027
Gga.8125.1.S1_at	GJB1	gap junction protein, beta 1, 32kDa	3.77114	0.00145525	0.0573397
Gga.19047.1.S1_s_at	---	---	-2.06571	0.00146054	0.0574305
Gga.759.1.S1_at	IGFBP2	insulin-like growth factor binding protein 2, 36kDa	2.41596	0.00147558	0.0578447
Gga.14603.1.S1_at	---	---	-2.1337	0.00147832	0.0578932
Gga.9752.1.S1_at	ITPKB	inositol-trisphosphate 3-kinase B	2.52441	0.00149306	0.0581162
Gga.15110.1.S1_at	---	---	2.62054	0.00152889	0.0591258
Gga.12305.1.S1_at	AKIP1	A kinase (PRKA) interacting protein 1	-2.00506	0.00156306	0.0600215
GgaAffx.6826.1.S1_at	TMEM61	transmembrane protein 61	9.14782	0.00159234	0.0605137
GgaAffx.26777.1.S1_s_at	TXNRD3	thioredoxin reductase 3	-2.6836	0.00159836	0.0605816
Gga.12406.1.S1_at	SLC16A10	solute carrier family 16, member 10 (aromatic amino acid transporter)	-2.32192	0.00159994	0.0605816
Gga.11879.1.S1_at	---	---	-2.16525	0.00160362	0.0606433
Gga.19735.1.S1_at	SET	SET nuclear oncogene	-2.18324	0.00160621	0.0606817
Gga.6192.1.S1_s_at	LGALSL	lectin, galactoside-binding-like	-2.46784	0.0016085	0.0607087
GgaAffx.8887.1.S1_s_at	VNN1	vanin 1	2.76449	0.00162348	0.0609056
GgaAffx.8298.1.S1_at	UPP1	uridine phosphorylase 1	4.32391	0.00165256	0.0612847
GgaAffx.12014.1.S1_s_at	APBB1IP	amyloid beta (A4) precursor protein-binding, family B, member 1 interacting protein	-2.47601	0.0016707	0.0617262
GgaAffx.20808.1.S1_at	TCTN1	tectonic family member 1	-2.05092	0.0016724	0.0617297
GgaAffx.21630.1.S1_at	---	---	-2.10107	0.00168512	0.0619619
Gga.2641.1.S1_at	NCKAP5	NCK-associated protein 5	-3.18025	0.00168994	0.06208
Gga.3381.1.S2_at	HOXA3	homeobox A3	2.49462	0.00172735	0.0627364
GgaAffx.23916.1.S1_at	HUS1	HUS1 checkpoint homolog (S. pombe)	-4.1951	0.00173319	0.0628224
Gga.17902.1.S1_at	---	---	-2.83457	0.00174888	0.0630432
GgaAffx.9972.1.S1_at	NOP14	NOP14 nucleolar protein homolog (yeast)	-2.22887	0.00175575	0.0631335
GgaAffx.1524.1.S1_s_at	CSNK1G1	casein kinase 1, gamma 1	-3.04296	0.0017563	0.0631335
GgaAffx.6274.1.S1_at	SRBD1	S1 RNA binding domain 1	-2.29203	0.00176398	0.0631772
Gga.5766.1.S1_at	ERO1L	ERO1-like (S. cerevisiae)	6.59088	0.00176754	0.0631772
GgaAffx.3689.1.S1_at	FAM69A	family with sequence similarity 69, member A	-2.25764	0.00177766	0.0634279
Gga.5404.1.S1_at	LOC100859245	Uncharacterized LOC100859245	-3.29081	0.00178745	0.0636006
Gga.16837.1.S1_at	NIPBL /// NIPBL	Nipped-B homolog (Drosophila) /// Nipped-B homolog	-2.11824	0.00180019	0.0639358
Gga.8036.1.S1_s_at	LRRC73	leucine rich repeat containing 73	3.67133	0.00182285	0.0644435
GgaAffx.6405.2.S1_s_at	HSPA4L	heat shock 70kDa protein 4-like	-2.64133	0.00183483	0.064689
Gga.14261.1.A1_at	TIAM2	T-cell lymphoma invasion and metastasis 2	-2.52575	0.00184338	0.0646987
Gga.2211.1.S1_s_at	---	---	3.42247	0.00186135	0.0650615
Gga.11309.1.S1_at	LOC420553	1-aminocyclopropane-1-carboxylate synthase homolog-like	-2.56671	0.00186158	0.0650615
Gga.9300.1.S1_at	---	---	4.81564	0.00187777	0.0653624
GgaAffx.10521.1.S1_at	GRHL1	grainyhead-like 1 (Drosophila)	2.10656	0.00187812	0.0653624
GgaAffx.20978.1.S1_s_at	FGFR2	fibroblast growth factor receptor 2	-2.09039	0.00189578	0.0655191
Gga.12025.1.S1_at	TMTC3	transmembrane and tetratricopeptide repeat containing 3	-2.09301	0.00190987	0.0656802
Gga.19015.1.S1_at	ZBTB1	zinc finger and BTB domain containing 1	-2.27929	0.00192182	0.0659281
Gga.10266.1.S1_at	---	---	3.29139	0.00192639	0.0659854
GgaAffx.6425.1.S1_s_at	LARP1B	La ribonucleoprotein domain family, member 1B	-2.51399	0.00193972	0.0662652
Gga.17483.1.S1_at	CABLES1	Cdk5 and Abl enzyme substrate 1	-2.03456	0.0019495	0.0664816
Gga.11992.1.S1_at	WWC1	WW and C2 domain containing 1	2.18784	0.00195326	0.0665507
Gga.155.1.S1_s_at	LGALS3	lectin, galactoside-binding, soluble, 3	-2.48464	0.00195823	0.0665508
Gga.9810.1.S1_s_at	GMPPB	GDP-mannose pyrophosphorylase B	-2.18089	0.00200523	0.0674273
GgaAffx.24870.1.S1_s_at	SLC23A2	solute carrier family 23 (nucleobase transporters), member 2	-2.07359	0.00203359	0.0680361
GgaAffx.22486.1.S1_s_at	SRPK2	SRSF protein kinase 2	-2.3604	0.00204936	0.0681169
Gga.6147.1.S1_at	ABLIM3	actin binding LIM protein family, member 3	-2.96537	0.0020443	0.0681169
GgaAffx.22522.1.S1_at	BHLHE40	basic helix-loop-helix family, member e40	3.50897	0.00204761	0.0681169
Gga.11672.1.S1_at	SPPL2A	signal peptide peptidase like 2A	-2.13118	0.00212314	0.0698678
Gga.12940.1.S1_at	---	---	-2.58782	0.0021299	0.0699589
GgaAffx.23721.2.S1_s_at	---	---	-2.06257	0.00214977	0.0700857
Gga.8541.1.S1_at	TNKS	tankyrase, TRF1-interacting ankyrin-related ADP-ribose polymerase	2.1665	0.00217133	0.070372
Gga.17289.1.S1_at	---	---	-2.26032	0.00218452	0.0704438
Gga.2430.1.S1_s_at	RCHY1	ring finger and CHY zinc finger domain containing 1	-2.26996	0.00218285	0.0704438
GgaAffx.20104.1.S1_s_at	POSTN	periostin, osteoblast specific factor	-2.05829	0.00218949	0.0704864
Gga.6247.1.S1_a_at	---	---	3.35705	0.00223319	0.0712141
GgaAffx.20475.1.S1_s_at	LOC419755 /// PDZD3	NLR family member X1-like /// PDZ domain containing 3	4.84811	0.00223019	0.0712141
Gga.1544.1.S1_at	LOC777580	serine/threonine-protein kinase WNK4-like	-2.0764	0.00222985	0.0712141
Gga.6972.2.S1_at	---	---	-2.1999	0.00223428	0.0712141
Gga.13354.1.S1_at	GARNL3	GTPase activating Rap/RanGAP domain-like 3	-2.10086	0.00223417	0.0712141
Gga.18324.1.S1_at	---	---	2.99356	0.00224376	0.0713982
Gga.3680.1.S1_at	---	---	-2.22022	0.00224766	0.0714605
Gga.7186.2.S1_a_at	BPNT1	3'(2'), 5'-bisphosphate nucleotidase 1	-2.26038	0.00227146	0.0718614
Gga.14067.1.S1_s_at	CLK1	CDC-like kinase 1	2.09463	0.0022876	0.0721972
Gga.4669.1.S1_at	CDKL2	cyclin-dependent kinase-like 2 (CDC2-related kinase)	-2.18385	0.00229069	0.0722356
Gga.5644.1.S1_s_at	DNAJA1	DnaJ (Hsp40) homolog, subfamily A, member 1	-2.13673	0.00229652	0.0722772
Gga.13588.1.S1_at	---	---	-2.57214	0.00233258	0.0729001
GgaAffx.3169.1.S1_at	---	---	-2.18854	0.00233237	0.0729001
Gga.15810.1.S1_at	SCUBE3	signal peptide, CUB domain, EGF-like 3	3.97058	0.00235505	0.0731279
Gga.6849.1.A1_at	---	---	-2.65213	0.00235491	0.0731279
GgaAffx.10515.1.S1_at	ENPP2	ectonucleotide pyrophosphatase/phosphodiesterase 2	-3.19996	0.00237044	0.0732517
GgaAffx.21837.1.S1_s_at	GAL5	Gal 5	2.48783	0.00237541	0.0733466
Gga.7830.1.S1_at	---	---	-2.1367	0.00239681	0.0737118
GgaAffx.9023.1.S1_at	ATXN10	ataxin 10	-2.31969	0.00241121	0.0739188
Gga.4109.1.S2_at	ABCB1	ATP-binding cassette, sub-family B (MDR/TAP), member 1	-2.44313	0.00241478	0.0739695
Gga.12302.1.S1_at	IMPAD1	inositol monophosphatase domain containing 1	-2.33272	0.00243885	0.0744109
Gga.1257.1.S1_s_at	GLCCI1	glucocorticoid induced transcript 1	-2.74272	0.00245478	0.0747787
GgaAffx.7936.2.S1_s_at	BRD9	bromodomain containing 9	-2.26701	0.00250699	0.0754742
GgaAffx.22340.1.S1_s_at	SLC37A4	solute carrier family 37 (glucose-6-phosphate transporter), member 4	2.32184	0.00251182	0.0755015
Gga.14295.1.S1_at	---	---	-3.61996	0.0025885	0.0767306
GgaAffx.7900.1.S1_at	LOC420793	uncharacterized LOC420793	-2.31391	0.00260649	0.0768433
Gga.8908.1.S1_at	TXNRD3	thioredoxin reductase 3	-2.08992	0.00261998	0.0770693
Gga.4128.1.S2_at	TNS1	tensin 1	2.53593	0.00263066	0.0772068
Gga.2148.3.S1_a_at	SLC31A1	solute carrier family 31 (copper transporters), member 1	-2.28712	0.00265347	0.0774415
Gga.14878.1.S1_at	---	---	3.93114	0.00265187	0.0774415
GgaAffx.11409.1.S1_s_at	NAA50	N(alpha)-acetyltransferase 50, NatE catalytic subunit	-3.66598	0.00266405	0.0774415
Gga.16855.1.S1_at	FRMD4B	FERM domain containing 4B	-2.95006	0.00267365	0.0774415
Gga.14004.1.S1_at	DTNA	Dystrobrevin, alpha	2.01517	0.0027024	0.077918
GgaAffx.23064.2.S1_s_at	INPP4B	inositol polyphosphate-4-phosphatase, type II, 105kDa	-2.90454	0.00271023	0.0779634
Gga.19656.1.S1_at	INSC	inscuteable homolog (Drosophila)	-2.01997	0.00271362	0.0779634
GgaAffx.26656.1.S1_at	SQSTM1	sequestosome 1	2.23073	0.00272907	0.0780925
Gga.6198.1.S1_s_at	FYTTD1	forty-two-three domain containing 1	2.3061	0.0027396	0.0781793
Gga.7358.3.S1_a_at	MRPL10	mitochondrial ribosomal protein L10	-2.00092	0.00275058	0.0782818
GgaAffx.24093.1.S1_at	SNRNP48	small nuclear ribonucleoprotein 48kDa (U11/U12)	-2.24694	0.00275884	0.0783627
Gga.16403.1.S1_at	---	---	5.31492	0.0027614	0.0783627
Gga.14.1.S1_at	SEMA3F	sema domain, immunoglobulin domain (Ig), short basic domain, secreted, (semaphorin) 3F	5.63096	0.00276736	0.0784697
Gga.1647.1.S1_at	---	---	-2.30734	0.00277561	0.0784725
GgaAffx.6168.1.S1_s_at	AQR	aquarius homolog (mouse)	-2.16061	0.00280618	0.0788341
GgaAffx.24911.1.S1_s_at	PHF20L1	PHD finger protein 20-like 1	-2.50364	0.00280669	0.0788341
Gga.6034.1.S1_at	NEK6	NIMA (never in mitosis gene a)-related kinase 6	2.18538	0.00282294	0.0791141
GgaAffx.20263.1.S1_s_at	---	---	-2.35998	0.00286166	0.0796422
GgaAffx.24156.1.S1_s_at	DAB2IP	DAB2 interacting protein	2.02659	0.00285036	0.0796422
Gga.17533.1.S1_at	SEMA3B	sema domain, immunoglobulin domain (Ig), short basic domain, secreted, (semaphorin) 3B	4.4383	0.00289308	0.0800343
Gga.3379.3.S1_s_at	SH3KBP1	SH3-domain kinase binding protein 1	-2.02538	0.00289266	0.0800343
GgaAffx.22623.1.S1_at	ZBED4	zinc finger, BED-type containing 4	-2.30288	0.00290661	0.0800617
Gga.11277.1.A1_at	---	---	-2.24791	0.0029193	0.0801759
Gga.7199.1.S1_s_at	COMT	catechol-O-methyltransferase	-2.10074	0.00295021	0.0807432
GgaAffx.8825.1.S1_at	MATN2	matrilin 2	3.9277	0.00295447	0.0808022
Gga.13531.1.S1_at	CCDC47	coiled-coil domain containing 47	2.28	0.00295887	0.0808079
Gga.20.1.S2_at	FTL	ferritin, light polypeptide	3.38954	0.00296162	0.0808079
GgaAffx.21110.1.S1_at	---	---	2.92837	0.0029665	0.0808241
GgaAffx.26677.1.S1_at	ANTXRL	anthrax toxin receptor-like	-2.03517	0.00297406	0.0808814
Gga.12515.1.S1_at	LHX8	LIM homeobox 8	-2.90484	0.00299572	0.0811912
GgaAffx.3113.1.S1_at	COMTD1	catechol-O-methyltransferase domain containing 1	-2.22461	0.00302899	0.0816239
GgaAffx.26430.2.S1_s_at	FAM120A	family with sequence similarity 120A	-2.6116	0.00303176	0.0816415
Gga.8359.1.S1_at	GSTA3	glutathione S-transferase alpha 3	-2.94785	0.00304597	0.0817404
Gga.5901.2.S1_s_at	BRP44L	brain protein 44-like	-2.6093	0.00305471	0.081868
GgaAffx.22126.1.S1_at	CADM1	cell adhesion molecule 1	2.57119	0.00307603	0.0822018
GgaAffx.23775.1.S1_s_at	SFRP4	secreted frizzled-related protein 4	18.3974	0.0030794	0.0822348
Gga.13539.1.S1_at	NPEPPS	aminopeptidase puromycin sensitive	3.22207	0.00310051	0.0826613
GgaAffx.10997.2.S1_s_at	KDELC2	KDEL (Lys-Asp-Glu-Leu) containing 2	-2.27664	0.00312337	0.082892
GgaAffx.23219.1.S1_s_at	FAM13A	family with sequence similarity 13, member A	4.83809	0.00312167	0.082892
GgaAffx.25021.1.S1_at	MSRA	methionine sulfoxide reductase A	-2.40475	0.00313663	0.0829792
Gga.17638.1.S1_at	ATF3	activating transcription factor 3	5.59386	0.00316768	0.083364
Gga.14498.1.S1_at	---	---	-5.26272	0.00317145	0.083364
Gga.8951.1.S1_at	FASN	fatty acid synthase	-2.2802	0.00320227	0.0837175
GgaAffx.9243.3.S1_s_at	CNOT6	CCR4-NOT transcription complex, subunit 6	-2.37707	0.00324694	0.0846555
GgaAffx.5957.2.S1_s_at	GALNTL1	UDP-N-acetyl-alpha-D-galactosamine:polypeptide N-acetylgalactosaminyltransferase-like 1	2.53488	0.00329689	0.0852234
Gga.15233.1.S1_s_at	IFT88	intraflagellar transport 88 homolog (Chlamydomonas)	-3.56536	0.00333809	0.0860424
Gga.5900.3.S1_a_at	DNAJA4	DnaJ (Hsp40) homolog, subfamily A, member 4	-2.54816	0.00338726	0.0865571
GgaAffx.3868.1.S1_at	CHST13	carbohydrate (chondroitin 4) sulfotransferase 13	-3.1606	0.00340874	0.0869905
GgaAffx.26729.1.S1_s_at	---	---	-2.30141	0.00346077	0.0875454
GgaAffx.10506.1.S1_at	DSCC1	defective in sister chromatid cohesion 1 homolog (S. cerevisiae)	-8.363	0.00345944	0.0875454
Gga.16474.1.S1_at	---	---	5.83736	0.00347028	0.0876511
GgaAffx.8812.1.A1_at	PCYOX1	prenylcysteine oxidase 1	2.06031	0.00348446	0.0877275
GgaAffx.26122.1.S1_at	GPT2	glutamic pyruvate transaminase (alanine aminotransferase) 2	-3.02184	0.00350922	0.0878908
Gga.3275.1.S1_a_at	---	---	2.01159	0.00351616	0.0878908
Gga.12033.1.S1_at	---	---	4.0182	0.00354382	0.0882617
Gga.1040.1.S1_at	SLC2A1	solute carrier family 2 (facilitated glucose transporter), member 1	2.26865	0.00357548	0.0887193
GgaAffx.10700.1.S1_s_at	OPN5	opsin 5	2.65255	0.00360639	0.0893138
GgaAffx.22647.3.S1_s_at	MAPK12	mitogen-activated protein kinase 12	2.15553	0.00364409	0.0899318
GgaAffx.23478.1.S1_at	C1H12orf29	chromosome 1 open reading frame, human C12orf29	-2.72108	0.00364938	0.0899392
GgaAffx.11398.1.S1_s_at	INSIG1	insulin induced gene 1	-2.01075	0.00366373	0.090212
GgaAffx.12341.1.S1_at	SLC47A1	solute carrier family 47, member 1	2.56132	0.00367834	0.0903911
Gga.8975.1.S1_at	---	---	-5.88808	0.00370229	0.0906008
GgaAffx.6936.1.S1_s_at	USP1	ubiquitin specific peptidase 1	-2.17716	0.00371845	0.0907562
Gga.1045.1.S1_at	DOCK11	dedicator of cytokinesis 11	3.23219	0.00371545	0.0907562
GgaAffx.3169.1.A1_at	---	---	-2.19318	0.00371947	0.0907562
GgaAffx.12032.1.S1_s_at	ORAI1	ORAI calcium release-activated calcium modulator 1	3.41645	0.00372804	0.0908664
Gga.5666.2.S1_a_at	G0S2	G0/G1switch 2	11.3518	0.00373397	0.0909535
GgaAffx.23773.1.S1_s_at	MLH1	mutL homolog 1, colon cancer, nonpolyposis type 2 (E. coli)	-2.40259	0.00374627	0.0909658
GgaAffx.5634.2.S1_s_at	FOXN2	forkhead box N2	-2.74103	0.00376236	0.0912382
Gga.12422.1.S1_at	RUSC2	RUN and SH3 domain containing 2	-2.52321	0.00376667	0.0912382
Gga.11604.2.S1_a_at	LOC100857970	Zinc finger protein 36, C3H1 type-like 1-like	3.02332	0.00379231	0.0914227
GgaAffx.9272.2.S1_s_at	ACVR1B	activin A receptor, type IB	2.60481	0.00381187	0.0914227
Gga.6864.1.S1_at	---	---	4.12088	0.00380616	0.0914227
GgaAffx.22069.1.S1_s_at	---	---	2.17535	0.0038429	0.0915424
Gga.1725.2.S1_a_at	---	---	4.06547	0.00384469	0.0915424
Gga.4679.1.S1_at	C1H13orf15	chromosome 1 open reading frame, human C13orf15	-2.03731	0.00384386	0.0915424
Gga.12544.1.S1_at	TMEM100	transmembrane protein 100	2.49025	0.00392041	0.0926828
GgaAffx.2403.1.S1_at	PAPD5	PAP associated domain containing 5	2.15119	0.00394038	0.0929269
Gga.13391.1.S1_at	COL27A1	Collagen, type XXVII, alpha 1	-3.67647	0.00394482	0.0929606
Gga.19769.1.S1_at	LOC770371	uncharacterized LOC770371	-2.64091	0.00394663	0.0929606
Gga.11992.1.S1_s_at	WWC1	WW and C2 domain containing 1	3.61083	0.00395626	0.0930734
Gga.16741.1.S1_s_at	BRD1	bromodomain containing 1	-2.52322	0.0039751	0.0933458
Gga.4844.1.S1_at	---	---	-2.36622	0.00397756	0.0933468
Gga.136.1.S1_at	SEMA3E	sema domain, immunoglobulin domain (Ig), short basic domain, secreted, (semaphorin) 3E	-4.87881	0.00405277	0.0944788
GgaAffx.24406.1.S1_at	SEL1L3	sel-1 suppressor of lin-12-like 3 (C. elegans)	-2.96479	0.00405603	0.0944977
Gga.2159.1.S1_at	ACLY	ATP citrate lyase	-2.52531	0.00406328	0.0945521
Gga.19128.1.S1_s_at	ASRGL1	asparaginase like 1	-2.01709	0.00415174	0.095648
Gga.12131.1.S1_at	MID1IP1	MID1 interacting protein 1 (gastrulation specific G12 homolog (zebrafish))	2.54033	0.00416743	0.0957143
Gga.20060.1.S1_at	ABAT	4-aminobutyrate aminotransferase	2.54853	0.00416366	0.0957143
Gga.17860.1.S1_at	DOK7	docking protein 7	5.38528	0.00416786	0.0957143
Gga.7040.1.S1_at	CTSH	cathepsin H	2.07451	0.00421974	0.0963315
GgaAffx.8822.1.S1_s_at	MAP3K5	mitogen-activated protein kinase kinase kinase 5	-2.23927	0.00423721	0.0964081
Gga.17549.1.S1_at	PNPLA3	Patatin-like phospholipase domain containing 3	-2.19358	0.00424188	0.0964371
Gga.851.1.S1_at	HBE	hemoglobin, beta	2.46082	0.00425729	0.0966164
GgaAffx.6955.1.S1_s_at	MPP6	membrane protein, palmitoylated 6 (MAGUK p55 subfamily member 6)	3.13275	0.00425479	0.0966164
Gga.256.1.S2_at	TPD52L1	Tumor protein D52-like 1	-2.84595	0.00426384	0.0966775
Gga.18900.1.S1_s_at	GLCCI1	glucocorticoid induced transcript 1	-3.32523	0.00430779	0.0971469
GgaAffx.12104.1.S1_at	DNAJB14	DnaJ (Hsp40) homolog, subfamily B, member 14	-2.76592	0.00433825	0.0973077
Gga.3098.1.S1_at	P4HA1	prolyl 4-hydroxylase, alpha polypeptide I	2.1274	0.00435318	0.0973169
GgaAffx.26769.1.S1_s_at	LRRC8D	leucine rich repeat containing 8 family, member D	-2.17603	0.00435653	0.097321
Gga.11638.1.S1_s_at	PHF21A	PHD finger protein 21A	-2.08796	0.00436376	0.0973698
Gga.19446.1.S1_at	---	---	-2.39341	0.00441211	0.0977806
Gga.5476.1.S1_at	CAB39	calcium binding protein 39	2.12085	0.0044643	0.0982305
Gga.3704.1.S1_at	---	---	2.01751	0.00452758	0.098906
Gga.1014.1.S1_at	---	---	3.09706	0.00455342	0.0991893
Gga.2354.1.S1_at	---	---	-2.16679	0.00457566	0.099449
GgaAffx.9643.1.S1_at	PCSK5	proprotein convertase subtilisin/kexin type 5	-2.52505	0.00460543	0.0999269
Gga.9760.1.S1_at	C1H12orf5	chromosome 1 open reading frame, human C12orf5	-2.52909	0.00461423	0.0999492
Gga.17004.1.S1_at	ST3GAL5	ST3 beta-galactoside alpha-2,3-sialyltransferase 5	-2.12357	0.00461192	0.0999492
GgaAffx.12082.1.S1_at	ARRDC1	arrestin domain containing 1	4.51903	0.00469689	0.100553
Gga.12566.1.S1_at	LRRC42	leucine rich repeat containing 42	4.63014	0.00471136	0.100639
GgaAffx.2408.1.S1_at	MID2	midline 2	2.37482	0.00483356	0.102375
Gga.2862.1.S1_at	NUDT6	nudix (nucleoside diphosphate linked moiety X)-type motif 6	-2.18634	0.00488827	0.102806
Gga.13292.1.S1_at	---	---	-2.11619	0.00488943	0.102806
Gga.14465.1.S1_at	---	---	3.48916	0.00488894	0.102806
GgaAffx.22125.2.S1_s_at	CPNE8	copine VIII	-2.11349	0.00490017	0.102903
Gga.2435.1.S1_at	JAK1	Janus kinase 1	2.59459	0.00492712	0.103244
GgaAffx.25134.1.S1_s_at	DIS3	DIS3 mitotic control homolog (S. cerevisiae)	-2.09401	0.00496741	0.103358
Gga.15130.1.S1_at	ZNF488	zinc finger protein 488	-3.03539	0.00495141	0.103358
GgaAffx.4077.1.S1_at	PROCR	protein C receptor, endothelial	2.27376	0.00503122	0.104292
Gga.6999.1.S1_at	DOT1L	DOT1-like, histone H3 methyltransferase (S. cerevisiae)	3.05312	0.00506108	0.104798
Gga.7672.3.S1_s_at	PPP6R3	protein phosphatase 6, regulatory subunit 3	-2.05731	0.00506926	0.104855
GgaAffx.12570.1.S1_s_at	PCYT2	phosphate cytidylyltransferase 2, ethanolamine	-2.24724	0.00510105	0.105005
Gga.7900.2.A1_at	FIBIN	Fin bud initiation factor homolog (zebrafish)	-2.75082	0.00509984	0.105005
Gga.7109.1.S1_s_at	INPP5K	inositol polyphosphate-5-phosphatase K	-2.17329	0.00510828	0.105061
Gga.7140.2.S1_s_at	FXYD6	FXYD domain containing ion transport regulator 6	2.92775	0.00516104	0.105844
Gga.7900.2.S1_a_at	FIBIN	fin bud initiation factor homolog (zebrafish)	-3.84023	0.00516542	0.105877
Gga.718.1.S1_at	DMD	dystrophin	-2.0055	0.00518495	0.106052
Gga.262.1.S1_at	PPARD	peroxisome proliferator-activated receptor delta	2.33455	0.00527149	0.107196
GgaAffx.11711.1.S1_s_at	SNAP91	synaptosomal-associated protein, 91kDa homolog (mouse)	-2.35983	0.00528355	0.107267
GgaAffx.22363.1.S1_at	ZNF217	zinc finger protein 217	-2.84459	0.00537198	0.108198
Gga.8655.1.S1_at	---	---	2.13899	0.00537295	0.108198
Gga.19488.1.S1_at	TPH2	tryptophan hydroxylase 2	2.05386	0.00542282	0.108781
Gga.7764.1.S1_at	---	---	3.80406	0.00543731	0.108957
Gga.1229.1.S1_at	---	---	3.25769	0.00544007	0.108957
GgaAffx.12287.1.S1_s_at	RRN3	RRN3 RNA polymerase I transcription factor homolog (S. cerevisiae)	-2.03062	0.00549526	0.109655
GgaAffx.20948.1.S1_at	FAM214A	KIAA1370	-2.52144	0.00555818	0.110064
Gga.3555.1.S1_at	SLC16A3	solute carrier family 16, member 3 (monocarboxylic acid transporter 4)	3.38877	0.00555574	0.110064
Gga.4830.1.S1_at	SFRP1	secreted frizzled-related protein 1	-2.8924	0.00558574	0.110383
GgaAffx.617.1.S1_at	PANX3	pannexin 3	-2.31436	0.0056238	0.110907
Gga.5520.1.S1_at	NDRG1	N-myc downstream regulated 1	4.22885	0.0056639	0.111112
Gga.12553.1.S1_s_at	---	---	4.58542	0.00568205	0.111112
Gga.16909.1.S1_at	CRIPT	cysteine-rich PDZ-binding protein	-2.12754	0.00571063	0.111422
GgaAffx.25782.2.S1_s_at	LOC427010 /// ZFR	zinc finger RNA-binding protein-like /// zinc finger RNA binding protein	-2.50129	0.00574897	0.111887
Gga.13255.1.S2_at	DDAH1	dimethylarginine dimethylaminohydrolase 1	-2.4708	0.00574833	0.111887
Gga.17156.1.S1_at	ALG14	asparagine-linked glycosylation 14 homolog (S. cerevisiae)	-2.03432	0.00578339	0.111994
GgaAffx.25873.1.S1_s_at	KLHL5	kelch-like 5 (Drosophila)	-2.04504	0.005824	0.112439
GgaAffx.23199.1.S1_at	---	---	2.28805	0.00584636	0.112701
Gga.276.1.S1_at	EBF1	early B-cell factor 1	-2.0277	0.00588111	0.112971
Gga.11590.2.S1_x_at	---	---	5.03015	0.00592102	0.113629
Gga.837.1.S1_a_at	NPY	neuropeptide Y	3.76651	0.00593046	0.113639
Gga.11198.1.S1_at	ZDHHC2	zinc finger, DHHC-type containing 2	2.30483	0.00595794	0.113812
Gga.18324.1.S1_s_at	---	---	2.32202	0.00595481	0.113812
GgaAffx.4209.2.S1_at	MCAM	melanoma cell adhesion molecule	3.19712	0.00597256	0.113824
Gga.6972.1.S1_at	ABI3	ABI family, member 3	-2.50813	0.00597599	0.113833
GgaAffx.21669.1.S1_at	---	---	4.12934	0.00599374	0.113943
GgaAffx.9520.1.S1_at	TMEM128	transmembrane protein 128	-2.2467	0.00603095	0.114259
Gga.8851.1.S1_s_at	IDI1	isopentenyl-diphosphate delta isomerase 1	-2.20237	0.00604358	0.114366
Gga.16505.1.S1_s_at	---	---	2.19664	0.00605012	0.114395
Gga.5742.1.S1_s_at	HIP1R	huntingtin interacting protein 1 related	-2.31422	0.00609204	0.114704
Gga.19204.1.S1_at	---	---	-2.74155	0.00610373	0.114735
Gga.816.1.S1_at	VIL1	villin 1	3.2601	0.00622756	0.116325
Gga.4420.1.S1_x_at	RTN1	reticulon 1	4.57604	0.00623601	0.116359
Gga.11886.1.S1_at	PDPN	podoplanin	-3.13235	0.00624145	0.116359
Gga.7917.2.S1_a_at	GRAMD2	GRAM domain containing 2	2.16642	0.00630159	0.116908
Gga.16892.1.S1_at	---	---	-2.06752	0.0063051	0.116908
GgaAffx.8571.1.S1_at	PARD3B	par-3 partitioning defective 3 homolog B (C. elegans)	-2.31867	0.0063268	0.117077
GgaAffx.12320.1.S1_at	STARD4	StAR-related lipid transfer (START) domain containing 4	-2.77419	0.00632293	0.117077
Gga.203.1.S1_at	SNCB	synuclein, beta	4.92782	0.0063574	0.117126
GgaAffx.12711.1.S1_at	LOC768701	uncharacterized protein KIAA1671 homolog	2.39469	0.00635889	0.117126
Gga.17267.1.S1_at	---	---	-2.29799	0.00636075	0.117126
Gga.6269.2.S1_s_at	FARSB	phenylalanyl-tRNA synthetase, beta subunit	-2.17456	0.00638865	0.117266
GgaAffx.8033.1.S1_at	RNF144B	ring finger protein 144B	11.7497	0.006454	0.117758
Gga.12136.1.S1_at	CHCHD1	coiled-coil-helix-coiled-coil-helix domain containing 1	-2.01082	0.00648306	0.11812
Gga.2856.1.S1_a_at	APITD1	apoptosis-inducing, TAF9-like domain 1	-2.2437	0.00654757	0.118846
Gga.3154.1.S1_at	RHOQ	ras homolog gene family, member Q	2.23929	0.00657242	0.118973
GgaAffx.4777.1.S1_at	TIPIN	TIMELESS interacting protein	-2.36545	0.00660541	0.119096
Gga.4420.2.S1_a_at	RTN1	reticulon 1	2.40504	0.0066035	0.119096
Gga.3319.1.S1_at	TXNDC5	Thioredoxin domain containing 5 (endoplasmic reticulum)	-5.4396	0.00661242	0.119126
Gga.3743.1.S1_at	TRIP13	thyroid hormone receptor interactor 13	-2.26327	0.00665112	0.119432
Gga.15266.1.S1_at	TCP11L1	t-complex 11 (mouse)-like 1	-2.85263	0.00668052	0.119758
Gga.14911.1.S1_at	OXTR	Oxytocin receptor	2.21492	0.00672576	0.120324
GgaAffx.9648.1.S1_at	GCNT1	glucosaminyl (N-acetyl) transferase 1, core 2	-2.44924	0.00675613	0.120587
Gga.20020.1.S1_s_at	PKNOX2	PBX/knotted 1 homeobox 2	2.05124	0.00680207	0.120634
Gga.11308.1.S1_at	DYSFIP1	dysferlin interacting protein 1	2.46758	0.00685889	0.121117
GgaAffx.26501.1.S1_s_at	OGT	O-linked N-acetylglucosamine (GlcNAc) transferase (UDP-N-acetylglucosamine:polypeptide-	-2.04474	0.00692398	0.121778
GgaAffx.11904.1.S1_s_at	KLHL13	kelch-like 9 (Drosophila)	-2.53525	0.0069841	0.122267
Gga.10754.1.A1_at	---	---	2.5708	0.007	0.122278
GgaAffx.5515.1.S1_at	---	---	-2.14574	0.0070269	0.12247
Gga.3852.1.S2_s_at	RHOB	ras homolog gene family, member B	3.05655	0.00705847	0.122693
Gga.10092.1.S1_at	PTCHD1	patched domain containing 1	-2.76828	0.00704533	0.122693
GgaAffx.12498.1.S1_s_at	TMEM120B	transmembrane protein 120B	3.85509	0.00709146	0.122818
GgaAffx.23391.1.S1_at	CCDC59	coiled-coil domain containing 59	-2.00045	0.00711381	0.122929
GgaAffx.6715.1.S1_s_at	PTPN21	protein tyrosine phosphatase, non-receptor type 21	2.13282	0.00722147	0.1239
Gga.7555.1.S1_at	---	---	-2.57129	0.00726228	0.124103
Gga.12849.1.S1_at	SMOC2	SPARC related modular calcium binding 2	-2.00312	0.00727713	0.124247
Gga.7980.1.S1_at	IRF6	interferon regulatory factor 6	3.79187	0.00739266	0.125159
GgaAffx.3595.1.S1_s_at	SGSM2	small G protein signaling modulator 2	2.61551	0.00739615	0.125159
Gga.12562.2.S1_a_at	APOPT1	apoptogenic 1	-2.2727	0.00739881	0.125159
Gga.14569.1.S1_at	---	---	2.22519	0.00743617	0.125271
GgaAffx.24035.1.S1_at	KIAA1468	KIAA1468	-2.27593	0.00745458	0.125357
Gga.8473.1.S1_s_at	NDRG1	N-myc downstream regulated 1	3.33353	0.00745929	0.125357
Gga.14875.1.S1_at	---	---	-2.51157	0.00747967	0.125426
GgaAffx.23830.1.S1_at	KLHDC1	kelch domain containing 1	2.62776	0.00750044	0.12547
Gga.6804.1.A1_s_at	LOC768701	uncharacterized protein KIAA1671 homolog	2.87521	0.00754091	0.125579
GgaAffx.12026.1.S1_s_at	FOXM1	forkhead box M1	-2.10388	0.00767015	0.126088
Gga.6919.1.A1_at	CXXC5	CXXC finger protein 5	2.20178	0.00765796	0.126088
GgaAffx.7251.1.S1_at	CCR6	chemokine (C-C motif) receptor 6	-9.65119	0.00772012	0.126535
GgaAffx.13032.1.S1_s_at	KIF23	kinesin family member 23	-2.15733	0.00772354	0.126535
GgaAffx.13080.1.S1_at	YPEL2	yippee-like 2 (Drosophila)	3.73878	0.00775043	0.126659
Gga.3339.1.S1_at	ARSH	arylsulfatase family, member H	-2.86015	0.00781266	0.127084
Gga.14209.1.S1_at	---	---	2.0052	0.00791939	0.128123
GgaAffx.20316.1.S1_at	COL4A5	collagen, type IV, alpha 5	3.64312	0.00795124	0.128362
Gga.4587.1.S1_at	FAM13A	Family with sequence similarity 13, member A	3.41158	0.00796935	0.128537
Gga.612.1.S1_at	SLC16A8	solute carrier family 16, member 8 (monocarboxylic acid transporter 3)	2.64098	0.00798899	0.128651
Gga.12395.1.S1_s_at	---	---	-2.54042	0.00798919	0.128651
GgaAffx.24913.1.S1_at	PHF3	PHD finger protein 3	-2.50764	0.00809431	0.129371
Gga.15236.1.S1_at	---	---	-2.00977	0.00815888	0.129906
Gga.2197.1.S2_at	HK1	hexokinase 1	2.35537	0.00823138	0.130265
GgaAffx.4344.1.S1_at	---	---	-3.74076	0.00831855	0.131127
Gga.12482.1.S1_at	---	---	2.81255	0.00840822	0.131667
Gga.17034.1.S1_s_at	YPEL2	yippee-like 2 (Drosophila)	4.16392	0.0084242	0.131855
Gga.12315.1.S1_s_at	CDKL2	cyclin-dependent kinase-like 2 (CDC2-related kinase)	-2.03619	0.0084351	0.131918
GgaAffx.9678.1.S1_s_at	DTNA	dystrobrevin, alpha	3.84299	0.0084867	0.132403
GgaAffx.25502.2.S1_at	SLC2A5	solute carrier family 2 (facilitated glucose/fructose transporter), member 5	3.91758	0.00852623	0.132537
GgaAffx.2157.1.S1_at	CA12	carbonic anhydrase XII	-2.1458	0.00854219	0.132678
Gga.2847.2.S1_a_at	---	---	-2.0979	0.00868629	0.13373
Gga.17229.1.S1_at	---	---	-2.25222	0.00875006	0.134146
GgaAffx.21660.1.S1_at	---	---	-2.16524	0.00875885	0.13415
Gga.18078.1.S1_at	---	---	-2.46287	0.00884628	0.13458
Gga.11918.1.S1_at	NSUN3	NOP2/Sun domain family, member 3	-2.18209	0.00884485	0.13458
GgaAffx.6003.1.S1_at	PRICKLE1	prickle homolog 1 (Drosophila)	-2.30595	0.00890591	0.135087
Gga.17975.1.S1_s_at	P4HA1	prolyl 4-hydroxylase, alpha polypeptide I	2.24425	0.008968	0.135629
GgaAffx.12201.1.S1_at	GXYLT1	glucoside xylosyltransferase 1	-2.0202	0.00899114	0.135687
Gga.4285.1.S1_at	CEBPB	CCAAT/enhancer binding protein (C/EBP), beta	5.05197	0.00902889	0.135879
Gga.13644.1.S1_at	---	---	-2.11952	0.00903666	0.135879
GgaAffx.6049.2.S1_s_at	C5H15orf29	chromosome 5 open reading frame, human C15orf29	-2.07397	0.00920825	0.136475
Gga.4243.1.S1_at	HOXA4	homeobox A4	2.58941	0.0092152	0.136475
Gga.7705.1.S1_at	---	---	2.53918	0.0092999	0.137045
Gga.2334.1.S1_at	PHOSPHO1	phosphatase, orphan 1	-4.18637	0.00929139	0.137045
GgaAffx.21371.1.S1_s_at	---	---	-2.01251	0.00936001	0.137457
GgaAffx.5725.1.S1_s_at	ACTL6A	actin-like 6A	-2.2313	0.00938667	0.137661
Gga.9924.1.S1_at	PDSS1	prenyl (decaprenyl) diphosphate synthase, subunit 1	-2.40964	0.00938591	0.137661
Gga.17510.1.S1_at	LOC100858594	Uncharacterized LOC100858594	-2.00802	0.00949097	0.138604
GgaAffx.21576.1.S1_s_at	CHGA	chromogranin A (parathyroid secretory protein 1)	-2.44745	0.00977633	0.140466
Gga.5627.1.S1_at	LIPG	lipase, endothelial	2.66625	0.00978626	0.140504
Gga.5537.1.S1_at	FUNDC1	FUN14 domain containing 1	-2.13693	0.0097827	0.140504
Gga.8092.1.S1_at	SDPR	serum deprivation response (phosphatidylserine binding protein)	2.82471	0.0098752	0.141098
GgaAffx.4520.1.S1_s_at	KIF5B	kinesin family member 5B	-2.04604	0.00998528	0.141882
GgaAffx.11832.1.S1_at	P4HA2	prolyl 4-hydroxylase, alpha polypeptide II	3.88437	0.0100286	0.142183
Gga.12759.1.S1_at	CPNE8	copine VIII	-2.01352	0.0100459	0.142271
Gga.16644.1.A1_at	---	---	2.12811	0.0100722	0.142381
Gga.12087.1.S1_s_at	NKTR	natural killer-tumor recognition sequence	-2.21965	0.0102041	0.1433
GgaAffx.12463.1.S1_s_at	SLC35A3	solute carrier family 35 (UDP-N-acetylglucosamine (UDP-GlcNAc) transporter), member A3	-2.66276	0.0102382	0.143561
Gga.13574.1.S1_at	FSTL4	follistatin-like 4	-2.8329	0.0102881	0.143799
Gga.11590.1.S1_a_at	---	---	5.86299	0.010326	0.144062
Gga.18736.1.S1_at	LOC770634	fibrinogen silencer-binding protein-like	-2.38093	0.0103841	0.144095
Gga.4401.1.S1_a_at	PTGS2	prostaglandin-endoperoxide synthase 2 (prostaglandin G/H synthase and cyclooxygenase)	2.11852	0.0103617	0.144095
Gga.19423.1.S1_at	PLBD2	phospholipase B domain containing 2	2.05116	0.0105015	0.144733
GgaAffx.12405.1.S1_at	NUFIP1	nuclear fragile X mental retardation protein interacting protein 1	-2.38432	0.0105121	0.144776
Gga.9298.1.S1_at	CPNE1 /// LOC100858298	copine I /// copine-1-like	-2.09611	0.0105229	0.144821
Gga.8068.1.S1_at	NSMCE1	non-SMC element 1 homolog (S. cerevisiae)	-2.31487	0.0106184	0.145474
Gga.20023.1.S1_at	---	---	-2.15931	0.0106681	0.145722
Gga.4505.1.S2_at	MYBL1	v-myb myeloblastosis viral oncogene homolog (avian)-like 1	-3.10678	0.0106912	0.145722
Gga.17021.1.S1_at	---	---	2.79072	0.0107277	0.146126
Gga.20048.1.S1_at	---	---	-2.12228	0.0107696	0.146414
Gga.17051.1.S1_x_at	GALNTL1	UDP-N-acetyl-alpha-D-galactosamine:polypeptide N-acetylgalactosaminyltransferase-like 1	2.09558	0.0107899	0.146457
Gga.2858.1.S1_s_at	---	---	-2.15521	0.0108297	0.146631
GgaAffx.10750.1.S1_at	MFSD9	major facilitator superfamily domain containing 9	-2.10375	0.0108759	0.146951
Gga.19233.1.S1_s_at	PDE4B	phosphodiesterase 4B, cAMP-specific	2.28817	0.0109636	0.147697
Gga.15232.1.S1_at	SLC2A3	Solute carrier family 2 (facilitated glucose transporter), member 3	2.94945	0.0110979	0.148647
Gga.16193.1.S1_at	GRAMD1B	GRAM domain containing 1B	-2.3861	0.011116	0.148837
Gga.5187.1.S1_at	SQSTM1	sequestosome 1	2.77617	0.0112201	0.14941
Gga.8043.1.S1_at	FAM65B	family with sequence similarity 65, member B	4.24426	0.0112531	0.149569
Gga.13011.1.S1_at	---	---	-2.02059	0.0113892	0.150508
Gga.11844.1.S1_s_at	KLF10	Kruppel-like factor 10	4.0653	0.0113875	0.150508
GgaAffx.23993.3.S1_s_at	GNPTAB	N-acetylglucosamine-1-phosphate transferase, alpha and beta subunits	-2.7272	0.011464	0.151031
Gga.4098.1.S1_at	CNP	2',3'-cyclic nucleotide 3' phosphodiesterase	2.26719	0.0114879	0.151191
Gga.15936.1.S1_at	---	---	2.49491	0.0115216	0.151335
Gga.7069.1.S1_at	STRAP	serine/threonine kinase receptor associated protein	-2.50864	0.0115913	0.151774
Gga.11449.1.S1_at	MLLT6	myeloid/lymphoid or mixed-lineage leukemia (trithorax homolog, Drosophila); translocate	3.35697	0.0117554	0.15264
Gga.10743.1.S1_s_at	GALM	galactose mutarotase (aldose 1-epimerase)	-2.01101	0.0117564	0.15264
Gga.7917.1.S1_at	GRAMD2	GRAM domain containing 2	2.32847	0.0117733	0.152704
Gga.1918.1.S1_at	LMBR1	limb region 1 homolog (mouse)	-2.03546	0.0117786	0.152722
Gga.15258.1.S1_at	SLC39A14	solute carrier family 39 (zinc transporter), member 14	2.35577	0.0118009	0.152761
GgaAffx.13238.1.S1_s_at	GLCCI1	glucocorticoid induced transcript 1	-2.04166	0.01187	0.153133
Gga.3293.1.S1_at	---	---	-2.47961	0.0119479	0.15342
Gga.1106.1.S1_at	FAM129A	family with sequence similarity 129, member A	-2.39516	0.0119623	0.153553
Gga.9307.1.S1_at	NPTX2	neuronal pentraxin II	2.21591	0.0120273	0.153878
GgaAffx.23865.1.S1_s_at	CDK13	cyclin-dependent kinase 13	-2.13609	0.0120275	0.153878
GgaAffx.20861.1.S1_at	LOC423766	Uncharacterized LOC423766	2.05196	0.0121937	0.155002
Gga.1005.1.S1_s_at	---	---	2.26955	0.0122782	0.15569
Gga.5502.2.S1_a_at	ST6GALNAC4	ST6 (alpha-N-acetyl-neuraminyl-2,3-beta-galactosyl-1,3)-N-acetylgalactosaminide alpha-2	2.85598	0.0123277	0.156009
GgaAffx.25909.3.S1_s_at	BPTF	bromodomain PHD finger transcription factor	-2.62755	0.0123634	0.156196
Gga.9891.1.S1_at	---	---	-2.15562	0.0123654	0.156196
GgaAffx.9578.1.S1_s_at	ARHGAP31	Rho GTPase activating protein 31	-2.00584	0.0123848	0.156203
Gga.12410.1.S1_at	POC1A	POC1 centriolar protein homolog A (Chlamydomonas)	-2.02318	0.012533	0.157213
GgaAffx.24459.2.S1_s_at	LPCAT3	lysophosphatidylcholine acyltransferase 3	-2.6518	0.0125984	0.157753
GgaAffx.26413.1.S1_s_at	COL27A1	collagen, type XXVII, alpha 1	-3.25533	0.0127354	0.158573
Gga.19892.1.S1_at	---	---	2.93861	0.0128451	0.159251
Gga.8336.1.S1_s_at	LOC768701	uncharacterized protein KIAA1671 homolog	2.1798	0.0128642	0.159337
GgaAffx.6810.1.S1_at	CPSF2	cleavage and polyadenylation specific factor 2, 100kDa	-2.33308	0.013011	0.160066
Gga.17193.1.S1_at	SLC9A6	solute carrier family 9 (sodium/hydrogen exchanger), member 6	-2.10168	0.0129634	0.160066
GgaAffx.25899.1.S1_s_at	TRRAP	transformation/transcription domain-associated protein	-2.05783	0.013155	0.161069
Gga.16122.1.S1_at	FAM13B	family with sequence similarity 13, member B	-2.46662	0.0131674	0.161081
Gga.12289.1.S1_s_at	CCDC88C	coiled-coil domain containing 88C	-2.44387	0.013299	0.162023
Gga.2103.3.S1_a_at	LOC100857934	uncharacterized LOC100857934	2.83652	0.0133468	0.162093
GgaAffx.1720.1.S1_s_at	RXRA	retinoid X receptor, alpha	2.04839	0.0133286	0.162093
GgaAffx.24308.2.S1_s_at	---	---	-2.1179	0.0133738	0.162216
Gga.4558.2.S1_s_at	MXD4	MAX dimerization protein 4	-2.02815	0.0134403	0.162714
Gga.5352.1.S1_a_at	ANAPC16	anaphase promoting complex subunit 16	2.08395	0.0134581	0.16276
Gga.17055.1.S2_s_at	LOC423766	Uncharacterized LOC423766	2.34377	0.0135162	0.162917
Gga.16201.1.S1_at	ZDHHC23	zinc finger, DHHC-type containing 23	-2.17762	0.0135089	0.162917
GgaAffx.4864.1.S1_at	SHQ1	SHQ1 homolog (S. cerevisiae)	-2.04874	0.0136897	0.164078
GgaAffx.23282.1.S1_s_at	ZYG11B	zyg-11 homolog B (C. elegans)	-2.52359	0.0138266	0.164956
GgaAffx.10215.1.S1_at	DOPEY2 /// MORC3	dopey family member 2 /// MORC family CW-type zinc finger 3	-2.21198	0.0138681	0.165109
Gga.19720.1.S1_at	---	---	-2.09891	0.0139451	0.16546
Gga.14755.1.S1_at	LOC420795	uncharacterized LOC420795	-2.22173	0.0139514	0.165471
Gga.1579.1.S1_at	DBNDD2	dysbindin (dystrobrevin binding protein 1) domain containing 2	2.21943	0.0140142	0.165923
Gga.13410.1.S1_at	---	---	-2.81402	0.0140207	0.165923
Gga.3754.2.S1_at	HES1	hairy and enhancer of split 1, (Drosophila)	3.02338	0.0140484	0.166009
GgaAffx.6024.1.S1_at	TMEM117	transmembrane protein 117	-2.45449	0.014046	0.166009
GgaAffx.11829.1.S1_s_at	C3H6orf120	chromosome 3 open reading frame, human C6orf120	2.50041	0.0141776	0.166464
GgaAffx.24413.1.S1_s_at	AGXT2L2	alanine-glyoxylate aminotransferase 2-like 2	-2.10348	0.0141514	0.166464
Gga.12006.1.S1_at	ADM	adrenomedullin	2.60591	0.0141906	0.166464
Gga.4756.1.S1_a_at	---	---	2.19009	0.0144444	0.167811
Gga.9534.1.S1_at	ZDHHC6	zinc finger, DHHC-type containing 6	-2.5037	0.0144576	0.167811
Gga.17894.1.S1_at	---	---	-2.98422	0.0144575	0.167811
Gga.10214.1.S1_s_at	MAPK12	mitogen-activated protein kinase 12	2.31168	0.0144694	0.167895
Gga.20011.1.S1_at	CCDC84	coiled-coil domain containing 84	2.67732	0.0146411	0.168792
Gga.13123.1.S1_at	LOC100857689	uncharacterized LOC100857689	7.73523	0.0146447	0.168792
Gga.14608.1.S1_at	GALNT3	UDP-N-acetyl-alpha-D-galactosamine:polypeptide N-acetylgalactosaminyltransferase 3 (Gal	-2.53549	0.0147321	0.16912
Gga.7281.2.S1_a_at	FBXL21	F-box and leucine-rich repeat protein 21 (gene/pseudogene)	-2.0662	0.0147603	0.169228
GgaAffx.8420.1.S1_at	VAT1L	vesicle amine transport protein 1 homolog (T. californica)-like	-2.36686	0.0148448	0.16974
Gga.17500.1.S1_at	---	---	3.00211	0.0151855	0.170995
Gga.4358.2.S1_a_at	KIF4A	kinesin family member 4A	-2.07242	0.0152661	0.171126
Gga.13347.1.S1_at	RINT1	RAD50 interactor 1	-2.75601	0.0152808	0.171126
Gga.18899.1.S1_at	---	---	-2.04409	0.0153199	0.171252
GgaAffx.12420.1.S1_at	SHFM1	split hand/foot malformation (ectrodactyly) type 1	-3.22832	0.0154628	0.171726
Gga.3092.1.S1_at	PEX3	peroxisomal biogenesis factor 3	-2.04817	0.0156979	0.173032
Gga.15075.1.S1_at	---	---	2.21126	0.0158167	0.17334
Gga.11604.1.S1_x_at	LOC100857970	Zinc finger protein 36, C3H1 type-like 1-like	2.12267	0.0158428	0.17334
GgaAffx.25847.1.S1_at	DUS2L	dihydrouridine synthase 2-like, SMM1 homolog (S. cerevisiae)	-2.05592	0.015807	0.17334
GgaAffx.25639.1.S1_at	PDXDC1	pyridoxal-dependent decarboxylase domain containing 1	-2.21755	0.0159959	0.174219
Gga.4578.1.S1_at	LOC423766	uncharacterized LOC423766	2.66471	0.016209	0.175305
Gga.12925.1.S1_at	SMCHD1	structural maintenance of chromosomes flexible hinge domain containing 1	-2.23038	0.0163948	0.176572
Gga.3347.1.S1_s_at	TCEB1	transcription elongation factor B (SIII), polypeptide 1 (15kDa, elongin C)	-3.03156	0.0164122	0.176661
Gga.6034.2.S1_a_at	NEK6	NIMA (never in mitosis gene a)-related kinase 6	2.23575	0.0165431	0.177425
Gga.7241.1.S1_at	GRHPR	glyoxylate reductase/hydroxypyruvate reductase	2.85801	0.0166521	0.177865
Gga.19322.1.S1_at	---	---	-3.11162	0.0169195	0.179101
GgaAffx.4331.1.S1_at	CCP110	centriolar coiled coil protein 110kDa	2.76092	0.0170034	0.179563
Gga.1602.1.S1_at	LINGO3	leucine rich repeat and Ig domain containing 3	2.07198	0.017063	0.179896
GgaAffx.23775.1.S1_at	SFRP4	secreted frizzled-related protein 4	9.61085	0.0171126	0.180079
Gga.5790.1.S1_at	---	---	-2.17114	0.0172333	0.180507
GgaAffx.12964.1.S1_s_at	LSS	lanosterol synthase (2,3-oxidosqualene-lanosterol cyclase)	-2.1307	0.0172731	0.180609
Gga.5323.1.S1_at	MEF2C	myocyte enhancer factor 2C	-2.84511	0.0174554	0.181845
GgaAffx.12024.1.S1_at	NUDT19	nudix (nucleoside diphosphate linked moiety X)-type motif 19	-2.09781	0.0174955	0.182065
Gga.16539.1.S1_at	---	---	-2.33391	0.0175648	0.182491
Gga.70.1.S1_at	NKX3-2	NK3 homeobox 2	-2.33625	0.0176191	0.182654
GgaAffx.21352.1.S1_s_at	ZDHHC14	zinc finger, DHHC-type containing 14	-2.12951	0.0176231	0.182654
Gga.19926.1.S1_at	---	---	-2.87475	0.0175963	0.182654
GgaAffx.12420.1.S1_s_at	SHFM1	split hand/foot malformation (ectrodactyly) type 1	-2.91646	0.0176866	0.182965
Gga.6127.2.S1_a_at	ADCK3	aarF domain containing kinase 3	12.4217	0.017724	0.182965
Gga.16939.1.S1_at	---	---	-2.62195	0.0177503	0.182974
GgaAffx.12762.1.S1_s_at	LPCAT2	lysophosphatidylcholine acyltransferase 2	-2.12039	0.0177489	0.182974
GgaAffx.23512.1.S1_s_at	DEPDC1	DEP domain containing 1	-3.01133	0.0177608	0.182998
GgaAffx.20391.1.S1_at	---	---	2.09862	0.0177828	0.183078
Gga.4067.1.S1_at	TSN	translin	-2.06362	0.0178047	0.183227
Gga.8535.1.S1_at	UNC5C	unc-5 homolog C (C. elegans)	-2.04117	0.0178791	0.183433
GgaAffx.12999.1.S1_s_at	TEC	tec protein tyrosine kinase	2.44395	0.0179947	0.183884
Gga.5033.1.S1_at	BRAF	v-raf murine sarcoma viral oncogene homolog B1	2.14809	0.0182366	0.184895
GgaAffx.24832.1.S1_s_at	DOPEY2 /// MORC3	dopey family member 2 /// MORC family CW-type zinc finger 3	-2.28746	0.0182857	0.185086
GgaAffx.3863.1.S1_s_at	LSS	lanosterol synthase (2,3-oxidosqualene-lanosterol cyclase)	-2.4498	0.0183221	0.185145
Gga.15977.1.S1_at	---	---	-2.21039	0.018372	0.18538
Gga.4535.2.S1_a_at	AKAP12	A kinase (PRKA) anchor protein 12	-2.01067	0.0188102	0.187493
Gga.16348.1.S1_at	ZAR1	zygote arrest 1	2.28474	0.0189298	0.188248
Gga.8500.1.S1_at	RGS2	regulator of G-protein signaling 2, 24kDa	2.31406	0.0190019	0.188673
Gga.4704.1.S1_at	GART	phosphoribosylglycinamide formyltransferase, phosphoribosylglycinamide synthetase, phos	-2.08829	0.0191194	0.189351
GgaAffx.1572.1.S1_at	MARVELD2	MARVEL domain containing 2	4.14691	0.0192439	0.189901
GgaAffx.25502.1.S1_s_at	SLC2A5	solute carrier family 2 (facilitated glucose/fructose transporter), member 5	2.73528	0.0193741	0.190384
Gga.3321.1.S1_s_at	GRIA3	glutamate receptor, ionotrophic, AMPA 3	2.56448	0.0194551	0.190666
Gga.674.1.S1_at	GCH1	GTP cyclohydrolase 1	2.63946	0.0194769	0.19079
Gga.2911.1.S1_at	---	---	3.42938	0.0196288	0.191391
GgaAffx.21016.1.S1_at	---	---	-2.34888	0.0200063	0.193364
GgaAffx.10727.5.S1_s_at	ATP10A	ATPase, class V, type 10A	-2.20968	0.0200178	0.193378
Gga.2839.2.S1_a_at	COL2A1	collagen, type II, alpha 1	2.2593	0.0202089	0.19396
Gga.13689.1.S1_at	---	---	4.04758	0.0204524	0.194976
Gga.5913.1.S1_a_at	MSL1	male-specific lethal 1 homolog (Drosophila)	2.48045	0.0205427	0.195267
Gga.13113.1.S1_at	LINGO1	leucine rich repeat and Ig domain containing 1	2.07128	0.020683	0.195876
Gga.6651.1.S1_at	---	---	-2.19352	0.0206731	0.195876
GgaAffx.22619.1.S1_at	ALG12	asparagine-linked glycosylation 12, alpha-1,6-mannosyltransferase homolog (S. cerevisia	-2.66124	0.0206884	0.195879
Gga.3754.1.S1_a_at	HES1	hairy and enhancer of split 1, (Drosophila)	2.02627	0.0207045	0.195935
Gga.17786.1.S1_at	---	---	-2.05265	0.0208553	0.196735
Gga.9889.1.S1_at	OXR1	oxidation resistance 1	2.46199	0.0212283	0.198452
Gga.10902.1.S1_at	RASL11A	RAS-like, family 11, member A	2.22219	0.0212964	0.198707
Gga.6302.1.S1_at	---	---	-2.18947	0.0213591	0.199034
Gga.11491.1.S1_at	DOPEY2	dopey family member 2	-2.81163	0.021447	0.199343
Gga.8864.1.S1_s_at	AMD1	adenosylmethionine decarboxylase 1	-2.26747	0.0214806	0.199459
Gga.12161.1.S1_at	BEAN1	brain expressed, associated with NEDD4, 1	3.99415	0.0215822	0.199765
Gga.11940.1.S1_at	SNX30	sorting nexin family member 30	-2.19377	0.0218713	0.201411
GgaAffx.11224.2.S1_s_at	SLC25A32	solute carrier family 25, member 32	-2.29757	0.0219158	0.201606
GgaAffx.21592.1.S1_at	CPED1	cadherin-like and PC-esterase domain containing 1	-2.27906	0.0220067	0.20202
Gga.3982.1.S1_at	INHBA	inhibin, beta A	2.08747	0.0220819	0.202173
Gga.17202.1.S1_s_at	WWC1	WW and C2 domain containing 1	2.08148	0.0221174	0.202301
Gga.2137.1.S1_s_at	ADARB1	adenosine deaminase, RNA-specific, B1	3.07163	0.0222863	0.203034
Gga.3143.2.S1_s_at	FAM122A	family with sequence similarity 122A	-2.00444	0.022422	0.203653
GgaAffx.23944.1.S1_at	TANC1	tetratricopeptide repeat, ankyrin repeat and coiled-coil containing 1	-2.19143	0.0226018	0.204049
Gga.1906.2.S1_at	CRISPLD1	cysteine-rich secretory protein LCCL domain containing 1	-4.54881	0.0226432	0.204139
GgaAffx.25416.2.S1_s_at	FAM168B	family with sequence similarity 168, member B	4.01548	0.0228227	0.205196
Gga.11389.1.S1_s_at	REXO1	REX1, RNA exonuclease 1 homolog (S. cerevisiae)	2.16426	0.022855	0.205344
Gga.4942.1.S1_at	HSPA2	heat shock 70kDa protein 2	3.06777	0.0228949	0.205475
Gga.11133.1.S1_s_at	C20H20orf11	chromosome 20 open reading frame, human C20orf11	-2.07028	0.0229413	0.205735
Gga.16027.1.S1_at	---	---	2.10539	0.0230424	0.20621
Gga.2334.1.S2_at	PHOSPHO1	phosphatase, orphan 1	-4.01551	0.0231194	0.206467
Gga.4652.1.S1_at	FUT11	fucosyltransferase 11 (alpha (1,3) fucosyltransferase)	2.14102	0.0232603	0.206755
Gga.11182.1.S1_at	---	---	2.0876	0.0231821	0.206755
Gga.5494.1.S1_at	CPE	carboxypeptidase E	-2.23258	0.0232058	0.206755
Gga.5799.1.S1_s_at	P4HA2	prolyl 4-hydroxylase, alpha polypeptide II	3.9293	0.0231912	0.206755
Gga.5713.3.S1_a_at	RTN4IP1	reticulon 4 interacting protein 1	-2.0404	0.0235264	0.20741
Gga.13928.1.S1_at	---	---	3.05243	0.0236007	0.207669
Gga.11667.1.S1_at	TMEM159	transmembrane protein 159	2.02975	0.02368	0.207736
Gga.9327.1.S1_at	C4H4orf34	chromosome 4 open reading frame, human C4orf34	-2.033	0.0244674	0.210976
Gga.9391.1.S1_at	DTNA	Dystrobrevin, alpha	2.10034	0.0244768	0.211009
Gga.9733.2.S1_a_at	ZNF277	zinc finger protein 277	-2.09106	0.0245889	0.211408
GgaAffx.20996.1.S1_at	---	---	-2.89787	0.0246275	0.211459
GgaAffx.6664.1.S1_at	BIRC6	baculoviral IAP repeat containing 6	-2.06212	0.0248366	0.212401
Gga.11244.1.S1_at	CNKSR3	CNKSR family member 3	-2.24288	0.0248457	0.212402
Gga.14455.1.S1_at	GEM	GTP binding protein overexpressed in skeletal muscle	2.29798	0.0249027	0.212497
GgaAffx.23739.1.S1_at	ARSJ	arylsulfatase family, member J	2.13273	0.0248933	0.212497
Gga.13959.1.S1_at	ZNF385B	Zinc finger protein 385B	-2.3755	0.0253183	0.214127
GgaAffx.25177.1.S1_at	IFT88	intraflagellar transport 88 homolog (Chlamydomonas)	-3.1429	0.0254542	0.214574
Gga.2029.1.S1_at	BORA	bora, aurora kinase A activator	-2.10926	0.0254341	0.214574
Gga.6493.1.S1_at	---	---	-46.5017	0.0258916	0.216626
Gga.14564.1.S1_at	PDP1	pyruvate dehyrogenase phosphatase catalytic subunit 1	-2.19318	0.0260064	0.217058
Gga.16884.1.S1_at	---	---	-2.16902	0.0261061	0.217491
GgaAffx.8681.1.S1_s_at	CNKSR3	CNKSR family member 3	-2.7285	0.0262647	0.218007
Gga.11779.1.S1_s_at	CPNE3	copine III	-2.38895	0.0265084	0.219254
GgaAffx.5692.4.S1_s_at	CWC22	CWC22 spliceosome-associated protein homolog (S. cerevisiae)	-2.14406	0.0267338	0.220644
Gga.8005.1.S1_at	---	---	2.49922	0.0269413	0.22155
Gga.17242.1.S1_at	---	---	2.01743	0.0271055	0.222236
Gga.12225.2.S1_a_at	AKAP17A	A kinase (PRKA) anchor protein 17A	-2.06335	0.0274784	0.223581
Gga.15079.1.S1_at	---	---	-2.40562	0.0275184	0.223615
GgaAffx.6110.1.S1_s_at	ARHGAP11A	Rho GTPase activating protein 11A	-2.3728	0.0276342	0.223763
Gga.18417.1.S1_at	---	---	-2.14855	0.0276	0.223763
Gga.7791.1.S1_at	---	---	-2.04	0.0277146	0.224006
GgaAffx.20235.1.S1_s_at	PUS1	pseudouridylate synthase 1	-2.12759	0.0277166	0.224006
GgaAffx.20810.1.S1_at	TCP11L1	t-complex 11 (mouse)-like 1	-2.05464	0.0279221	0.224865
Gga.4589.1.S3_at	TNFRSF10B	tumor necrosis factor receptor superfamily, member 10b	2.28006	0.027991	0.225088
GgaAffx.24233.1.S1_at	CNKSR3	CNKSR family member 3	-2.51457	0.0280504	0.225356
GgaAffx.24282.1.S1_at	SRD5A3 /// TMEM165	steroid 5 alpha-reductase 3 /// transmembrane protein 165	-2.04841	0.0280743	0.225441
Gga.9630.1.S1_s_at	LDLR	low density lipoprotein receptor	-2.28741	0.0281545	0.225511
Gga.349.1.S1_s_at	RGS6	regulator of G-protein signaling 6	2.00455	0.0282873	0.226011
GgaAffx.2498.1.S1_s_at	MATN4	matrilin 4	-2.19646	0.0283809	0.226365
Gga.12249.1.S1_at	DBX2	developing brain homeobox 2	-3.8276	0.0284485	0.226495
Gga.10988.1.S1_x_at	EFCAB1	EF-hand calcium binding domain 1	-2.25346	0.0285845	0.226523
GgaAffx.2628.1.S1_at	B4GALNT4	beta-1,4-N-acetyl-galactosaminyl transferase 4	-2.35811	0.0289293	0.22816
GgaAffx.9013.1.S1_at	GNPDA2	glucosamine-6-phosphate deaminase 2	-2.25832	0.0289911	0.228358
GgaAffx.22932.2.S1_s_at	GOLIM4	golgi integral membrane protein 4	-2.48209	0.0294413	0.229986
Gga.10300.1.S1_s_at	THBS1	thrombospondin 1	-2.42888	0.0296164	0.230606
Gga.19738.1.S1_s_at	DIAPH3	diaphanous homolog 3 (Drosophila)	-2.66913	0.029717	0.231296
Gga.10570.1.S1_at	KHDRBS3	KH domain containing, RNA binding, signal transduction associated 3	-3.09218	0.0298191	0.231669
Gga.5130.1.S1_at	F8	coagulation factor VIII, procoagulant component	2.91853	0.0300176	0.232368
Gga.8095.1.S1_at	MPP6	membrane protein, palmitoylated 6 (MAGUK p55 subfamily member 6)	2.0608	0.0300609	0.232517
Gga.16744.1.S1_at	GCAT	glycine C-acetyltransferase	-2.46629	0.0312757	0.236316
Gga.1495.1.S1_s_at	SNCAIP	synuclein, alpha interacting protein	2.68032	0.0314479	0.237012
GgaAffx.25967.2.S1_s_at	PLCG1	phospholipase C, gamma 1	2.14002	0.0315206	0.237127
Gga.4384.1.S1_at	BIRC2	baculoviral IAP repeat containing 2	2.29311	0.0315017	0.237127
GgaAffx.22778.1.S1_at	---	---	-2.20872	0.0315851	0.237386
Gga.8975.1.S1_s_at	LOC420381	GTPase IMAP family member 8-like	-4.80994	0.031612	0.237386
Gga.16592.1.S1_s_at	LOC100857689	uncharacterized LOC100857689	9.19126	0.0321824	0.239689
GgaAffx.20246.1.S1_s_at	---	---	-2.11318	0.032253	0.239911
GgaAffx.12492.1.S1_s_at	FNDC3A	fibronectin type III domain containing 3A	2.31048	0.0322261	0.239911
Gga.2565.2.S1_s_at	UTP6	UTP6, small subunit (SSU) processome component, homolog (yeast)	-2.22319	0.0323271	0.240209
GgaAffx.26108.1.S1_at	FAM81A	family with sequence similarity 81, member A	7.71133	0.0326723	0.241193
Gga.2611.1.S1_at	---	---	2.32919	0.0327787	0.241542
Gga.18498.1.S1_s_at	ESF1	ESF1, nucleolar pre-rRNA processing protein, homolog (S. cerevisiae)	-2.01086	0.032832	0.241542
GgaAffx.24028.1.S1_s_at	CREB3L2	cAMP responsive element binding protein 3-like 2	2.21902	0.0330724	0.242567
Gga.892.1.S1_at	ID1	inhibitor of DNA binding 1, dominant negative helix-loop-helix protein	2.9069	0.0335129	0.243694
Gga.10988.1.S1_a_at	EFCAB1	EF-hand calcium binding domain 1	-2.18547	0.0336564	0.243874
Gga.4318.1.S1_at	FABP7	fatty acid binding protein 7, brain	-2.77898	0.0338797	0.244531
GgaAffx.9678.2.S1_at	DTNA	dystrobrevin, alpha	2.3195	0.033886	0.244531
Gga.11950.1.S1_s_at	KCNK5	potassium channel, subfamily K, member 5	-2.43805	0.0339217	0.244543
Gga.2838.1.S1_at	LOC771160	protein CASP-like	-2.11896	0.0340435	0.244916
Gga.1690.1.S1_at	---	---	-2.81864	0.0343052	0.245579
Gga.9147.1.S1_at	LOC424588	E3 ubiquitin-protein ligase HECTD3-like	2.22013	0.03452	0.246339
Gga.7330.2.S1_a_at	SLC9A7	solute carrier family 9 (sodium/hydrogen exchanger), member 7	-2.29854	0.0345506	0.246375
GgaAffx.23308.3.S1_s_at	CCDC88C	coiled-coil domain containing 88C	-4.99543	0.0346276	0.246459
Gga.16562.1.S1_at	---	---	2.62458	0.0346548	0.246459
Gga.7747.1.S1_at	KIAA0513	KIAA0513	2.05856	0.0349279	0.247553
GgaAffx.1780.1.S1_s_at	GK5	glycerol kinase 5 (putative)	-2.01203	0.0350387	0.247655
Gga.2960.1.S1_at	CASP6	caspase 6, apoptosis-related cysteine peptidase	-2.21558	0.0351374	0.247851
Gga.18524.1.S1_at	---	---	-2.16476	0.035218	0.247851
Gga.18387.1.S1_s_at	AQR	aquarius homolog (mouse)	-2.81055	0.0353483	0.24825
Gga.16072.1.S1_at	---	---	-2.328	0.0356881	0.249138
GgaAffx.12414.1.S1_s_at	HMGCR	3-hydroxy-3-methylglutaryl-CoA reductase	-2.0239	0.036562	0.252721
Gga.2152.1.S1_at	PPP1R9B	protein phosphatase 1, regulatory (inhibitor) subunit 9B	-2.21084	0.0366031	0.252845
Gga.6833.1.S1_at	---	---	-2.21859	0.036713	0.253077
GgaAffx.6515.1.S1_at	FLVCR2	feline leukemia virus subgroup C cellular receptor family, member 2	-2.23017	0.0369445	0.253777
Gga.4721.1.S1_at	MICU1	mitochondrial calcium uptake 1	2.05751	0.0371433	0.254366
GgaAffx.20969.1.S1_at	---	---	4.10554	0.0371745	0.254444
GgaAffx.12967.1.S1_s_at	HSP90AA1	heat shock protein 90kDa alpha (cytosolic), class A member 1	-2.76364	0.0373148	0.254901
Gga.4373.1.S1_s_at	CYB5R2	cytochrome b5 reductase 2	-2.04872	0.0374581	0.255523
Gga.19402.1.S1_at	LOXL3	lysyl oxidase-like 3	2.59856	0.037501	0.255571
GgaAffx.11647.1.S1_s_at	WDR51B	WD repeat domain 51B	-2.00364	0.0374977	0.255571
GgaAffx.9143.2.S1_at	---	---	-2.13121	0.0376139	0.255853
Gga.9714.1.S1_a_at	MLIP	muscular LMNA-interacting protein	-8.65951	0.0376334	0.25587
Gga.5879.1.S1_at	---	---	-2.13614	0.0376747	0.256035
Gga.16228.1.S1_at	FAM81A	family with sequence similarity 81, member A	6.27156	0.0378763	0.256583
Gga.14072.1.S1_s_at	AEBP2	AE binding protein 2	-2.10392	0.0378061	0.256583
Gga.13267.1.S1_at	TOM1L1	target of myb1 (chicken)-like 1	7.9149	0.0379948	0.256865
GgaAffx.11396.1.S1_s_at	SLC17A9	solute carrier family 17, member 9	-2.65297	0.0380794	0.257132
Gga.12000.1.S1_at	---	---	3.27915	0.0382643	0.257377
Gga.16893.1.S1_s_at	GLT25D2	glycosyltransferase 25 domain containing 2	-2.09873	0.0387182	0.258849
Gga.18266.1.S1_at	ANKRD26	ankyrin repeat domain 26	-2.03337	0.0387013	0.258849
Gga.10927.1.S1_at	STXBP6	syntaxin binding protein 6 (amisyn)	-2.07329	0.0388662	0.259209
GgaAffx.11749.1.S1_at	NDC80	NDC80 homolog, kinetochore complex component (S. cerevisiae)	-2.12112	0.0390084	0.259843
GgaAffx.12935.1.S1_s_at	DHCR24	24-dehydrocholesterol reductase	-2.50294	0.039162	0.260328
Gga.17244.1.S1_at	---	---	-2.34057	0.0393057	0.260911
Gga.3200.1.S1_s_at	SMC4	structural maintenance of chromosomes 4	-2.18574	0.0393431	0.261024
Gga.13324.1.S1_at	BBS12	Bardet-Biedl syndrome 12	-2.29859	0.0394662	0.261499
Gga.2353.1.S1_at	TIPARP	TCDD-inducible poly(ADP-ribose) polymerase	2.28154	0.0397807	0.262401
GgaAffx.23093.1.S1_s_at	BAZ1A	bromodomain adjacent to zinc finger domain, 1A	-2.45655	0.0401882	0.263562
Gga.5478.1.S1_at	---	---	2.38852	0.040552	0.264953
Gga.18638.1.S1_at	---	---	-2.15762	0.0407681	0.265756
Gga.1935.1.S1_at	FADS2	Fatty acid desaturase 2	-2.25452	0.0411066	0.266846
Gga.13328.1.S1_at	---	---	4.72319	0.0412304	0.267197
GgaAffx.26704.1.S1_s_at	EPHX4	epoxide hydrolase 4	-2.0881	0.0413811	0.267695
Gga.7673.2.S1_at	---	---	-3.52645	0.0414112	0.267748
Gga.14937.1.S1_at	---	---	-2.38354	0.0417516	0.268451
Gga.9560.1.S1_at	SMOX	spermine oxidase	2.42934	0.0422866	0.269966
GgaAffx.22732.1.S1_s_at	FBXO11	F-box protein 11	-2.88698	0.0423539	0.270054
Gga.3640.2.S1_a_at	KTN1	kinectin 1 (kinesin receptor)	2.94364	0.0423836	0.270054
GgaAffx.1747.1.S1_at	ECD	ecdysoneless homolog (Drosophila)	-2.11858	0.0427493	0.271257
Gga.11682.1.S1_s_at	---	---	-2.18312	0.0428518	0.27148
GgaAffx.1067.1.S1_at	UTS2R	urotensin 2 receptor	2.11214	0.0429787	0.271491
Gga.7442.1.S1_at	PTGER3	prostaglandin E receptor 3 (subtype EP3)	2.73432	0.0435435	0.273104
Gga.12388.1.S1_at	FANCL	Fanconi anemia, complementation group L	-2.07446	0.0435587	0.27311
Gga.4733.1.A1_at	---	---	2.24162	0.0436209	0.273278
GgaAffx.12338.2.A1_at	SRRD	SRR1 domain containing	2.00209	0.0436397	0.273308
GgaAffx.12836.1.S1_at	PTP4A1	protein tyrosine phosphatase type IVA, member 1	2.00345	0.043989	0.274276
GgaAffx.11458.1.S1_at	C6H10orf46	chromosome 6 open reading frame, human C10orf46	-2.04143	0.0440749	0.274427
Gga.14955.1.S1_at	---	---	2.02519	0.0445884	0.275862
Gga.18958.1.S1_at	---	---	-2.74139	0.0448544	0.276234
Gga.14009.1.S1_at	---	---	-2.28556	0.0448538	0.276234
Gga.5188.1.S1_at	---	---	-2.91187	0.0450713	0.276608
Gga.2263.1.S1_s_at	GSTA	glutathione S-transferase class-alpha	-2.23724	0.045326	0.276937
GgaAffx.7174.1.S1_at	SGOL1	shugoshin-like 1 (S. pombe)	-2.63644	0.0455003	0.277473
Gga.11668.1.S1_at	NDRG1	N-myc downstream regulated 1	3.44876	0.0455169	0.27753
Gga.17069.1.S1_s_at	SERTAD2	SERTA domain containing 2	4.72834	0.0461271	0.279658
Gga.12361.1.S1_at	RLBP1	retinaldehyde binding protein 1	-3.02169	0.0461696	0.279828
GgaAffx.26526.1.S1_s_at	TM9SF3	transmembrane 9 superfamily member 3	-2.01938	0.0463634	0.280297
GgaAffx.9083.1.S1_at	UGDH	UDP-glucose 6-dehydrogenase	-2.26029	0.0470404	0.282396
GgaAffx.20504.1.S1_at	---	---	-2.37135	0.0470709	0.282412
Gga.19329.1.S1_at	---	---	-2.3361	0.0476333	0.28382
Gga.13478.3.S1_a_at	---	---	-2.12302	0.0476876	0.283894
GgaAffx.21904.1.S1_at	PFKFB3	6-phosphofructo-2-kinase/fructose-2,6-biphosphatase 3	2.08958	0.047836	0.284135
Gga.15171.1.S1_at	---	---	-2.17656	0.0479388	0.284503
Gga.10633.1.S1_at	STAM	signal transducing adaptor molecule (SH3 domain and ITAM motif) 1	-2.09579	0.0483441	0.285072
Gga.18551.1.S1_at	---	---	2.32295	0.0491509	0.28743
Gga.5386.1.S1_at	TNFRSF6B	tumor necrosis factor receptor superfamily, member 6b, decoy	2.1647	0.0491527	0.28743
GgaAffx.2351.2.S1_s_at	RORA	RAR-related orphan receptor A	-2.29093	0.0491698	0.287433
Gga.2702.1.S1_at	---	---	-2.04856	0.0495626	0.288354
Gga.17171.1.S1_at	---	---	-2.0761	0.0498179	0.288929

## Sheet: 6T vs 6C
Probeset ID	Gene Symbol	Gene Title	Fold-Change(4 * t vs 4 * c)	p-value(time * treat)	ajusted p-value(time * treat)
Gga.4901.1.S1_at	CA9	carbonic anhydrase IX	2.53902	2.13e-09	7.82416e-05
Gga.6179.1.A1_at	---	---	3.14349	6.55e-09	7.82416e-05
Gga.112.1.S1_a_at	RARA	retinoic acid receptor, alpha	2.07796	4.08e-08	0.000196336
GgaAffx.9221.2.S1_at	MFSD5	major facilitator superfamily domain containing 5	3.49423	1.04e-07	0.000334937
Gga.9863.1.S1_at	---	---	-8.76897	1.88e-07	0.000467228
GgaAffx.11059.1.A1_at	---	---	-2.36602	2.59e-07	0.000499038
Gga.7720.2.S1_at	---	---	-3.22278	2.54e-07	0.000499038
Gga.3640.1.S1_at	KTN1	kinectin 1 (kinesin receptor)	3.57107	3.36e-07	0.000588218
Gga.11665.1.S1_s_at	BHLHE40	basic helix-loop-helix family, member e40	2.90072	9.47e-07	0.0013029
Gga.2386.1.S1_at	SAMD4A	sterile alpha motif domain containing 4A	2.67238	1.38e-06	0.00160951
Gga.16692.1.A1_x_at	---	---	-3.47456	1.74e-06	0.00176167
Gga.4286.1.S1_at	HPX	hemopexin	2.93175	2.69e-06	0.00245464
GgaAffx.12426.1.S1_s_at	PLSCR1	phospholipid scramblase 1	2.72246	2.84e-06	0.00248884
Gga.10832.1.S1_at	---	---	3.36429	3.07e-06	0.00257044
Gga.11154.1.S1_s_at	STAT3	signal transducer and activator of transcription 3 (acute-phase response factor)	2.16129	3.05e-06	0.00257044
Gga.5612.1.S1_at	AK4	adenylate kinase 4	3.0614	3.19e-06	0.00261523
GgaAffx.20909.1.S1_at	---	---	-4.1915	3.61e-06	0.00284105
Gga.16401.1.S1_at	IL13RA1	interleukin 13 receptor, alpha 1	2.67579	6.02e-06	0.00414487
Gga.59.1.S1_at	FLNC	filamin C, gamma	2.0642	8.19e-06	0.00472942
Gga.5282.1.S1_at	---	---	2.03392	9.85e-06	0.00513546
GgaAffx.10085.1.S1_x_at	---	---	-2.52231	1.13e-05	0.0053369
Gga.11665.1.S1_at	BHLHE40	basic helix-loop-helix family, member e40	2.04471	1.09e-05	0.0053369
Gga.14196.1.S1_at	---	---	3.27777	1.37e-05	0.00600847
GgaAffx.5646.1.S1_at	---	---	2.35007	1.55e-05	0.00665043
Gga.2197.1.S1_s_at	HK1	hexokinase 1	2.45103	1.66e-05	0.00686399
Gga.7604.2.S1_a_at	PLSCR1	phospholipid scramblase 1	2.48069	1.76e-05	0.0070471
Gga.17818.1.A1_at	---	---	-7.48203	1.86e-05	0.00723751
GgaAffx.20268.1.S1_s_at	LOC418543	uncharacterized LOC418543	6.76926	2.08e-05	0.00748075
GgaAffx.20135.1.S1_s_at	STAT3	signal transducer and activator of transcription 3 (acute-phase response factor)	3.47691	2.6e-05	0.00870839
Gga.2982.1.S1_at	CDH1	cadherin 1, type 1, E-cadherin (epithelial)	10.9293	2.88e-05	0.00922334
Gga.2197.2.S1_a_at	HK1	hexokinase 1	2.02584	3.07e-05	0.0095803
GgaAffx.20475.1.S1_at	LOC419755 /// PDZD3	NLR family member X1-like /// PDZ domain containing 3	2.29789	3.29e-05	0.00961409
Gga.915.1.S1_at	SOCS3	suppressor of cytokine signaling 3	2.15962	4.51e-05	0.0112245
GgaAffx.21419.1.S1_at	LOC100859072	Uncharacterized LOC100859072	-2.89485	4.49e-05	0.0112245
Gga.985.1.S1_s_at	HSP25	heat shock protein 25	25.0946	5.91e-05	0.0131702
Gga.65.1.S1_x_at	---	---	-3.39049	6.23e-05	0.0133984
Gga.1479.1.S1_at	PTN	pleiotrophin	3.04031	7.25e-05	0.0146226
GgaAffx.25649.1.S1_at	---	---	3.75593	7.22e-05	0.0146226
Gga.817.1.S1_at	PLAU	plasminogen activator, urokinase	-3.41406	7.15e-05	0.0146226
GgaAffx.21353.1.S1_at	---	---	-2.08895	7.48e-05	0.0147052
Gga.4964.35.S1_x_at	---	---	-2.51099	7.86e-05	0.0149165
GgaAffx.20902.1.S1_at	---	---	-4.2652	8e-05	0.0150233
Gga.3731.2.S1_a_at	HIC1	hypermethylated in cancer 1	2.30429	8.64e-05	0.0156343
Gga.17870.1.A1_at	---	---	-3.37119	8.96e-05	0.0160504
GgaAffx.8079.2.S1_s_at	ADAM12	ADAM metallopeptidase domain 12	2.19951	9.17e-05	0.0161467
GgaAffx.11384.1.S1_s_at	DR1	down-regulator of transcription 1, TBP-binding (negative cofactor 2)	2.03263	0.000101825	0.017165
GgaAffx.5489.1.A1_at	---	---	-2.50138	0.000106596	0.0174107
Gga.14398.1.S1_at	---	---	2.04774	0.000107011	0.0174107
Gga.7119.1.S1_at	LOC100858166	uncharacterized LOC100858166	2.12169	0.000125458	0.0188113
GgaAffx.21171.1.S1_s_at	---	---	2.13878	0.000134759	0.0196702
GgaAffx.25442.4.S1_at	SEMA6A	sema domain, transmembrane domain (TM), and cytoplasmic domain, (semaphorin) 6A	-2.58841	0.000144538	0.0202655
GgaAffx.12117.1.S1_s_at	MARCKSL1	MARCKS-like 1	5.14385	0.00014698	0.0203923
Gga.3573.2.S1_a_at	DKK3	dickkopf homolog 3 (Xenopus laevis)	2.16985	0.000147115	0.0203923
GgaAffx.20781.1.S1_at	---	---	5.47957	0.000151968	0.0207299
GgaAffx.8972.1.S1_s_at	MANSC1	MANSC domain containing 1	2.22829	0.000172967	0.0216405
Gga.18066.1.S1_at	---	---	2.23586	0.000210124	0.023945
Gga.18342.1.S1_s_at	RREB1	ras responsive element binding protein 1	2.26736	0.000212946	0.0239937
Gga.6309.1.S1_at	---	---	4.128	0.000225962	0.024667
Gga.3723.1.S1_at	PLA2G4A	phospholipase A2, group IVA (cytosolic, calcium-dependent)	2.06803	0.000228055	0.0246997
Gga.6828.2.S1_a_at	LOC100858705	GC-rich sequence DNA-binding factor-like	-5.34217	0.000233943	0.0249033
Gga.750.1.S1_at	MYOD1	myogenic differentiation 1	4.8018	0.000235756	0.0249301
Gga.9334.2.S1_a_at	SGK1	serum/glucocorticoid regulated kinase 1	13.0396	0.000242221	0.0253641
Gga.16132.1.S1_s_at	---	---	2.11887	0.000253876	0.0256179
Gga.927.1.S1_at	ANPEP	alanyl (membrane) aminopeptidase (aminopeptidase N, aminopeptidase M, microsomal aminop	4.29744	0.000298002	0.0274986
Gga.6197.1.S1_s_at	---	---	3.02084	0.000300426	0.0274986
GgaAffx.24492.1.S1_at	GABARAPL1	GABA(A) receptor-associated protein like 1	3.08776	0.000307412	0.0278078
Gga.8343.2.S1_at	---	---	-2.94891	0.000310705	0.0279091
Gga.17055.1.S1_at	SCD	stearoyl-CoA desaturase (delta-9-desaturase)	3.59371	0.000321509	0.0283936
GgaAffx.23778.1.S1_s_at	NAA30	N(alpha)-acetyltransferase 30, NatC catalytic subunit	2.03424	0.000339364	0.0287415
Gga.7604.1.S1_at	PLSCR1	phospholipid scramblase 1	2.6507	0.000359519	0.0298069
Gga.16285.1.S1_at	---	---	2.78757	0.000374867	0.0304658
Gga.871.1.S1_at	SLC2A3	solute carrier family 2 (facilitated glucose transporter), member 3	3.15418	0.000389499	0.0310728
Gga.536.1.S1_a_at	OASL	2'-5'-oligoadenylate synthetase-like	2.40432	0.000397958	0.0313953
GgaAffx.24807.1.S1_s_at	OSGIN2	oxidative stress induced growth inhibitor family member 2	4.05296	0.000413504	0.0316158
Gga.6371.2.S1_a_at	BTG2	BTG family, member 2	3.50614	0.000420472	0.0318328
Gga.65.1.S1_a_at	---	---	-4.50297	0.000455338	0.033295
Gga.7114.1.S1_s_at	SNAPC1	small nuclear RNA activating complex, polypeptide 1, 43kDa	2.56924	0.000484404	0.0343767
GgaAffx.6985.1.S1_at	---	---	3.0856	0.000501701	0.0344618
Gga.16883.1.S1_at	LONRF2	LON peptidase N-terminal domain and ring finger 2	2.36486	0.000513101	0.0346883
Gga.198.1.S1_at	MMP9	matrix metallopeptidase 9 (gelatinase B, 92kDa gelatinase, 92kDa type IV collagenase)	-2.04734	0.000515122	0.034764
GgaAffx.24807.1.S1_at	OSGIN2	oxidative stress induced growth inhibitor family member 2	3.04367	0.000549585	0.0360788
Gga.4132.1.S1_at	ENO2	enolase 2 (gamma, neuronal)	3.95797	0.000550862	0.0361011
Gga.1983.1.S1_at	---	---	4.54441	0.000562635	0.0363168
Gga.15700.1.S1_at	BHLHE40	basic helix-loop-helix family, member e40	7.36349	0.000570744	0.0366965
Gga.17401.1.S1_at	---	---	4.97569	0.000589657	0.03721
GgaAffx.916.1.S1_at	HS3ST3A1 /// LOC769421	heparan sulfate (glucosamine) 3-O-sulfotransferase 3A1 /// heparan sulfate glucosamine	2.34332	0.00059726	0.0373904
Gga.7890.1.S1_at	SFRP4	secreted frizzled-related protein 4	11.5965	0.000615238	0.0379939
Gga.4303.1.S1_at	LOX	lysyl oxidase	9.56426	0.000666108	0.0397961
Gga.8852.2.S1_at	---	---	-7.16181	0.000675281	0.0400338
GgaAffx.10124.2.S1_s_at	RIPK2	receptor-interacting serine-threonine kinase 2	3.66799	0.000716372	0.0412366
Gga.4985.1.S1_a_at	HDAC1	histone deacetylase 1	2.13684	0.000727028	0.0413826
Gga.20.1.S1_at	FTL	ferritin, light polypeptide	3.31822	0.000742577	0.0420812
GgaAffx.20556.1.S1_at	---	---	-2.08748	0.000794975	0.0427971
Gga.5154.1.S1_at	POSTN	periostin, osteoblast specific factor	3.58714	0.000803681	0.0431335
GgaAffx.24053.1.S1_s_at	DENND5B	DENN/MADD domain containing 5B	2.5889	0.000849724	0.0445406
Gga.15890.1.S1_s_at	STX7	syntaxin 7	2.01405	0.000861181	0.0447169
GgaAffx.20099.1.S1_at	HSP25	heat shock protein 25	13.2222	0.000936416	0.0469199
Gga.17472.1.S1_at	FAM13A	family with sequence similarity 13, member A	5.81926	0.00117125	0.0518057
Gga.8266.1.S1_at	---	---	-2.01343	0.00119288	0.0521766
GgaAffx.2929.1.S1_at	ASPN	asporin	6.76457	0.00127067	0.053087
Gga.6847.2.A1_at	---	---	-2.17449	0.00134359	0.0545963
Gga.10177.1.S1_at	PTPN5	protein tyrosine phosphatase, non-receptor type 5 (striatum-enriched)	2.39228	0.00136525	0.0551088
Gga.12065.1.S1_at	SAPS2	SAPS domain family, member 2	2.55482	0.0014054	0.0562377
Gga.13105.1.S1_at	---	---	2.41867	0.00143104	0.0570549
Gga.8125.1.S1_at	GJB1	gap junction protein, beta 1, 32kDa	2.88734	0.00145525	0.0573397
GgaAffx.23696.1.S1_s_at	PRKCH	protein kinase C, eta	2.53541	0.00151911	0.059011
Gga.15110.1.S1_at	---	---	2.59568	0.00152889	0.0591258
GgaAffx.6826.1.S1_at	TMEM61	transmembrane protein 61	3.41759	0.00159234	0.0605137
GgaAffx.8887.1.S1_s_at	VNN1	vanin 1	11.2208	0.00162348	0.0609056
Gga.15755.1.S1_at	---	---	-2.53381	0.00165171	0.0612847
Gga.6220.1.S1_a_at	CREM	cAMP responsive element modulator	2.60657	0.00176899	0.0631772
Gga.5766.1.S1_at	ERO1L	ERO1-like (S. cerevisiae)	2.65033	0.00176754	0.0631772
Gga.11309.1.S1_at	LOC420553	1-aminocyclopropane-1-carboxylate synthase homolog-like	2.4386	0.00186158	0.0650615
Gga.9300.1.S1_at	---	---	2.03691	0.00187777	0.0653624
GgaAffx.22522.1.S1_at	BHLHE40	basic helix-loop-helix family, member e40	2.21631	0.00204761	0.0681169
GgaAffx.2929.2.S1_s_at	ASPN	asporin	10.9232	0.0021395	0.0699589
GgaAffx.20104.1.S1_s_at	POSTN	periostin, osteoblast specific factor	3.23563	0.00218949	0.0704864
Gga.6247.1.S1_a_at	---	---	2.35119	0.00223319	0.0712141
GgaAffx.21837.1.S1_s_at	GAL5	Gal 5	3.30984	0.00237541	0.0733466
GgaAffx.10921.1.S1_s_at	SPG20	spastic paraplegia 20 (Troyer syndrome)	2.6033	0.00257772	0.076635
Gga.2422.2.S1_x_at	ENS-1	ENS-1	-3.32534	0.00271384	0.0779634
GgaAffx.20317.1.S1_at	LOC425455 /// LOC770774	uncharacterized LOC425455 /// uncharacterized LOC770774	-2.05576	0.00271688	0.0779634
GgaAffx.20699.2.S1_s_at	LOC422305	ES1 protein homolog, mitochondrial-like	2.44841	0.00274435	0.0782201
Gga.16403.1.S1_at	---	---	2.21373	0.0027614	0.0783627
Gga.14.1.S1_at	SEMA3F	sema domain, immunoglobulin domain (Ig), short basic domain, secreted, (semaphorin) 3F	4.51273	0.00276736	0.0784697
Gga.4078.1.S1_at	LUM	lumican	8.36278	0.00277366	0.0784725
GgaAffx.24156.1.S1_s_at	DAB2IP	DAB2 interacting protein	2.4312	0.00285036	0.0796422
GgaAffx.24300.1.S1_s_at	PCYOX1	prenylcysteine oxidase 1	3.14865	0.00285785	0.0796422
Gga.17533.1.S1_at	SEMA3B	sema domain, immunoglobulin domain (Ig), short basic domain, secreted, (semaphorin) 3B	2.17377	0.00289308	0.0800343
Gga.20.1.S2_at	FTL	ferritin, light polypeptide	5.09726	0.00296162	0.0808079
GgaAffx.23775.1.S1_s_at	SFRP4	secreted frizzled-related protein 4	4.14624	0.0030794	0.0822348
Gga.12967.1.S1_at	CCNG2	cyclin G2	2.24351	0.00310396	0.0826613
GgaAffx.23219.1.S1_s_at	FAM13A	family with sequence similarity 13, member A	6.14511	0.00312167	0.082892
Gga.3380.1.S1_at	TRDV3	T cell receptor delta variable 3	-3.08973	0.0031465	0.083162
Gga.17638.1.S1_at	ATF3	activating transcription factor 3	5.5381	0.00316768	0.083364
Gga.15598.2.S1_at	---	---	-2.39876	0.00327449	0.0849143
GgaAffx.8812.1.A1_at	PCYOX1	prenylcysteine oxidase 1	3.75814	0.00348446	0.0877275
Gga.8546.1.S1_a_at	LOC378902	death domain-containing tumor necrosis factor receptor superfamily member 23	4.52192	0.00349792	0.0878126
Gga.3275.1.S1_a_at	---	---	2.40067	0.00351616	0.0878908
GgaAffx.12032.1.S1_s_at	ORAI1	ORAI calcium release-activated calcium modulator 1	3.18897	0.00372804	0.0908664
Gga.5666.2.S1_a_at	G0S2	G0/G1switch 2	9.49515	0.00373397	0.0909535
Gga.11604.2.S1_a_at	LOC100857970	Zinc finger protein 36, C3H1 type-like 1-like	2.31346	0.00379231	0.0914227
Gga.4995.1.A1_at	---	---	-3.82697	0.00385405	0.0916198
GgaAffx.26779.2.A1_at	---	---	-2.55144	0.00389659	0.0923464
Gga.1812.1.S1_at	TNFRSF11B	tumor necrosis factor receptor superfamily, member 11b	2.65143	0.00412425	0.0953381
Gga.20060.1.S1_at	ABAT	4-aminobutyrate aminotransferase	2.09575	0.00416366	0.0957143
Gga.17860.1.S1_at	DOK7	docking protein 7	5.08219	0.00416786	0.0957143
GgaAffx.9165.1.A1_x_at	---	---	-6.044	0.00488149	0.102806
Gga.18781.1.S1_at	---	---	3.01448	0.00509146	0.104976
Gga.10529.1.S1_at	---	---	-4.1128	0.00538766	0.108198
Gga.7764.1.S1_at	---	---	2.52454	0.00543731	0.108957
Gga.12271.1.S1_a_at	AP3S2	adaptor-related protein complex 3, sigma 2 subunit	2.21355	0.00549753	0.109655
Gga.3555.1.S1_at	SLC16A3	solute carrier family 16, member 3 (monocarboxylic acid transporter 4)	2.04115	0.00555574	0.110064
Gga.3795.1.S1_at	SOX3	SRY (sex determining region Y)-box 3	2.95451	0.00575339	0.111917
Gga.69.1.S1_at	PAX3	paired box 3	2.13298	0.00575885	0.111952
Gga.7523.1.S1_s_at	FNDC3A	fibronectin type III domain containing 3A	2.13843	0.0058135	0.112349
GgaAffx.23199.1.S1_at	---	---	2.01614	0.00584636	0.112701
Gga.11590.2.S1_x_at	---	---	2.84154	0.00592102	0.113629
Gga.837.1.S1_a_at	NPY	neuropeptide Y	2.71509	0.00593046	0.113639
Gga.17737.1.A1_at	---	---	-3.99331	0.00599439	0.113943
GgaAffx.21669.1.S1_at	---	---	2.86593	0.00599374	0.113943
Gga.16375.1.S1_at	---	---	2.04231	0.00602997	0.114259
Gga.16505.1.S1_s_at	---	---	2.54901	0.00605012	0.114395
Gga.203.1.S1_at	SNCB	synuclein, beta	2.394	0.0063574	0.117126
GgaAffx.8756.1.S1_at	TAGAP	T-cell activation RhoGTPase activating protein	-2.04533	0.00636408	0.117126
GgaAffx.8033.1.S1_at	RNF144B	ring finger protein 144B	5.50167	0.006454	0.117758
Gga.3319.1.S1_at	TXNDC5	Thioredoxin domain containing 5 (endoplasmic reticulum)	-2.06579	0.00661242	0.119126
GgaAffx.13187.1.S1_s_at	WDR41	WD repeat domain 41	3.46115	0.00684465	0.12099
Gga.12229.1.S1_at	CAMK4	calcium/calmodulin-dependent protein kinase IV	2.09405	0.00691393	0.121657
GgaAffx.21427.1.S1_at	---	---	2.04396	0.00722575	0.123918
Gga.7555.1.S1_at	---	---	-2.0093	0.00726228	0.124103
Gga.14338.1.S1_at	FGFR2	fibroblast growth factor receptor 2	2.05988	0.00765842	0.126088
GgaAffx.25534.1.S1_s_at	COL3A1	collagen, type III, alpha 1	2.09829	0.00772638	0.126535
GgaAffx.7251.1.S1_at	CCR6	chemokine (C-C motif) receptor 6	-6.87369	0.00772012	0.126535
Gga.9471.1.S1_at	ANGPT1	angiopoietin 1	-2.11243	0.00773802	0.126618
GgaAffx.13080.1.S1_at	YPEL2	yippee-like 2 (Drosophila)	2.54998	0.00775043	0.126659
Gga.385.1.S1_at	DUSP4	dual specificity phosphatase 4	-2.05508	0.00774871	0.126659
Gga.4900.5.S1_at	---	---	2.29363	0.00778733	0.126854
Gga.398.1.S1_at	MMP13	matrix metallopeptidase 13 (collagenase 3)	-2.11866	0.00789704	0.127916
GgaAffx.20316.1.S1_at	COL4A5	collagen, type IV, alpha 5	2.13672	0.00795124	0.128362
Gga.4587.1.S1_at	FAM13A	Family with sequence similarity 13, member A	4.12326	0.00796935	0.128537
Gga.2197.1.S2_at	HK1	hexokinase 1	2.10897	0.00823138	0.130265
Gga.12482.1.S1_at	---	---	2.25228	0.00840822	0.131667
Gga.17034.1.S1_s_at	YPEL2	yippee-like 2 (Drosophila)	2.35316	0.0084242	0.131855
GgaAffx.25078.1.S1_at	2013-09-10	septin 10	2.05054	0.0086741	0.133716
Gga.4285.1.S1_at	CEBPB	CCAAT/enhancer binding protein (C/EBP), beta	2.991	0.00902889	0.135879
Gga.14263.1.S1_at	---	---	4.036	0.0091312	0.136226
GgaAffx.21576.1.S1_s_at	CHGA	chromogranin A (parathyroid secretory protein 1)	-5.33029	0.00977633	0.140466
Gga.8092.1.S1_at	SDPR	serum deprivation response (phosphatidylserine binding protein)	2.62628	0.0098752	0.141098
GgaAffx.3126.1.S1_at	RAB43	RAB43, member RAS oncogene family	2.04259	0.0103176	0.144032
Gga.11590.1.S1_a_at	---	---	4.44335	0.010326	0.144062
Gga.4401.1.S1_a_at	PTGS2	prostaglandin-endoperoxide synthase 2 (prostaglandin G/H synthase and cyclooxygenase)	3.51187	0.0103617	0.144095
Gga.2478.1.S1_at	---	---	-2.19666	0.0106086	0.145462
Gga.719.2.S1_a_at	BRAF	v-raf murine sarcoma viral oncogene homolog B1	2.46103	0.0110139	0.147984
Gga.6927.1.S1_at	---	---	-2.92312	0.0110648	0.148461
Gga.15232.1.S1_at	SLC2A3	Solute carrier family 2 (facilitated glucose transporter), member 3	2.07128	0.0110979	0.148647
GgaAffx.23716.1.S1_at	FBXL2	F-box and leucine-rich repeat protein 2	3.09942	0.0113588	0.15032
GgaAffx.25211.1.S1_at	TMEM135	transmembrane protein 135	2.2307	0.0113777	0.150508
Gga.11844.1.S1_s_at	KLF10	Kruppel-like factor 10	2.1136	0.0113875	0.150508
Gga.7069.1.S1_at	STRAP	serine/threonine kinase receptor associated protein	2.13257	0.0115913	0.151774
Gga.14555.1.S1_at	---	---	2.11407	0.0119885	0.153711
Gga.16844.2.S1_s_at	COL3A1	collagen, type III, alpha 1	2.263	0.0122	0.155002
GgaAffx.26262.1.S1_at	LOC423006	protein CASC5-like	-2.10764	0.0126833	0.158167
GgaAffx.5847.1.S1_at	NPY2R	neuropeptide Y receptor Y2	2.73868	0.0130932	0.160594
Gga.5778.1.S1_a_at	---	---	-2.99806	0.013261	0.161713
GgaAffx.1720.1.S1_s_at	RXRA	retinoid X receptor, alpha	2.32336	0.0133286	0.162093
Gga.12437.2.S1_at	CHGA	chromogranin A (parathyroid secretory protein 1)	-2.06082	0.0135939	0.163306
Gga.1579.1.S1_at	DBNDD2	dysbindin (dystrobrevin binding protein 1) domain containing 2	2.94521	0.0140142	0.165923
Gga.3754.2.S1_at	HES1	hairy and enhancer of split 1, (Drosophila)	2.33967	0.0140484	0.166009
Gga.12006.1.S1_at	ADM	adrenomedullin	4.26665	0.0141906	0.166464
GgaAffx.7246.1.A1_at	---	---	-2.10304	0.014301	0.167199
Gga.13123.1.S1_at	LOC100857689	uncharacterized LOC100857689	2.50518	0.0146447	0.168792
Gga.2942.3.S1_s_at	LAMP2	lysosomal-associated membrane protein 2	2.131	0.0151644	0.170995
Gga.6220.2.S1_a_at	---	---	2.0063	0.015332	0.171252
Gga.2018.1.S1_a_at	---	---	-2.03388	0.0156407	0.172733
Gga.11604.1.S1_x_at	LOC100857970	Zinc finger protein 36, C3H1 type-like 1-like	2.69523	0.0158428	0.17334
Gga.16376.1.S1_x_at	---	---	2.36694	0.0166233	0.177784
Gga.4964.11.S1_a_at	---	---	-3.58551	0.0169199	0.179101
Gga.1317.1.S1_at	---	---	2.21634	0.0170865	0.180046
GgaAffx.23775.1.S1_at	SFRP4	secreted frizzled-related protein 4	4.83563	0.0171126	0.180079
Gga.6127.2.S1_a_at	ADCK3	aarF domain containing kinase 3	4.11748	0.017724	0.182965
GgaAffx.24643.1.S1_at	SESN1	sestrin 1	4.02302	0.0182383	0.184895
Gga.5033.1.S1_at	BRAF	v-raf murine sarcoma viral oncogene homolog B1	2.15751	0.0182366	0.184895
Gga.8500.1.S1_at	RGS2	regulator of G-protein signaling 2, 24kDa	2.37249	0.0190019	0.188673
GgaAffx.25443.1.S1_s_at	CNOT1	CCR4-NOT transcription complex, subunit 1	2.37511	0.0190837	0.189241
Gga.8228.1.S1_at	BEND7	BEN domain containing 7	2.00119	0.0195096	0.190958
Gga.1678.3.S1_s_at	SCG5	secretogranin V (7B2 protein)	2.23569	0.0196482	0.191391
GgaAffx.24735.1.S1_at	SBSPON	somatomedin B and thrombospondin, type 1 domain containing	2.31689	0.0196383	0.191391
Gga.10040.1.S1_at	---	---	2.83045	0.019735	0.191933
GgaAffx.21531.1.S1_at	---	---	2.14628	0.0201843	0.193941
Gga.5913.1.S1_a_at	MSL1	male-specific lethal 1 homolog (Drosophila)	2.88676	0.0205427	0.195267
Gga.12552.1.S1_at	---	---	2.27501	0.0208452	0.196735
Gga.16376.1.S1_at	---	---	2.60741	0.0208543	0.196735
GgaAffx.23658.1.S1_at	---	---	2.02077	0.0210328	0.197683
GgaAffx.22796.1.S1_at	UAP1L1	UDP-N-acteylglucosamine pyrophosphorylase 1-like 1	2.78594	0.0216161	0.199803
Gga.3982.1.S1_at	INHBA	inhibin, beta A	4.30142	0.0220819	0.202173
GgaAffx.25416.2.S1_s_at	FAM168B	family with sequence similarity 168, member B	3.59096	0.0228227	0.205196
GgaAffx.2804.1.S1_s_at	TNN	tenascin N	2.73283	0.0234143	0.206943
Gga.6140.1.A1_s_at	PCYOX1	prenylcysteine oxidase 1	2.41647	0.0250968	0.213207
Gga.6493.1.S1_at	---	---	3.97937	0.0258916	0.216626
Gga.4257.1.S1_at	COL6A2	collagen, type VI, alpha 2	2.7997	0.0264729	0.219195
Gga.12954.1.S1_at	SESN1	sestrin 1	3.20206	0.0268238	0.221008
GgaAffx.12650.1.S1_s_at	C1H7orf60	chromosome 1 open reading frame, human C7orf60	2.45982	0.0278243	0.224452
Gga.1158.3.S1_a_at	HOPX	HOP homeobox	3.40562	0.027917	0.224865
Gga.7720.3.S1_x_at	---	---	-2.38895	0.0281518	0.225511
Gga.10040.2.S1_at	---	---	3.19555	0.028493	0.226523
Gga.3982.1.S2_at	INHBA	inhibin, beta A	5.82251	0.0293991	0.229884
Gga.17737.1.S1_at	---	---	-2.68375	0.0317778	0.238055
Gga.14890.1.S1_at	---	---	-2.29809	0.0321277	0.239327
Gga.16592.1.S1_s_at	LOC100857689	uncharacterized LOC100857689	3.36645	0.0321824	0.239689
GgaAffx.26108.1.S1_at	FAM81A	family with sequence similarity 81, member A	7.96009	0.0326723	0.241193
Gga.16384.1.S1_at	---	---	5.56008	0.0326965	0.241245
Gga.892.1.S1_at	ID1	inhibitor of DNA binding 1, dominant negative helix-loop-helix protein	2.25698	0.0335129	0.243694
Gga.665.1.S1_at	CSRP2	cysteine and glycine-rich protein 2	3.09226	0.0340173	0.244899
Gga.16562.1.S1_at	---	---	2.03071	0.0346548	0.246459
Gga.12661.1.S1_at	PNPLA8	patatin-like phospholipase domain containing 8	2.23314	0.0347079	0.246629
Gga.3013.1.S1_at	COL8A1	collagen, type VIII, alpha 1	2.04732	0.0352432	0.247873
Gga.13832.1.S1_at	---	---	-3.16583	0.0363741	0.251903
Gga.18161.1.S1_s_at	AP3D1	adaptor-related protein complex 3, delta 1 subunit	2.23504	0.0370864	0.254338
Gga.9714.1.S1_a_at	MLIP	muscular LMNA-interacting protein	-2.38141	0.0376334	0.25587
Gga.18594.1.S1_at	C18H17orf67	chromosome 18 open reading frame, human C17orf67	2.2784	0.0379188	0.256583
Gga.16228.1.S1_at	FAM81A	family with sequence similarity 81, member A	6.49702	0.0378763	0.256583
Gga.13267.1.S1_at	TOM1L1	target of myb1 (chicken)-like 1	2.66771	0.0379948	0.256865
Gga.1135.1.S1_at	C20H20orf111	chromosome 20 open reading frame, human C20orf111	2.65677	0.0389966	0.259843
Gga.1160.1.S2_at	TOB1	transducer of ERBB2, 1	2.01561	0.0399134	0.262772
Gga.1158.3.S1_s_at	HOPX	HOP homeobox	3.78394	0.0400959	0.263276
Gga.13328.1.S1_at	---	---	2.49608	0.0412304	0.267197
Gga.12397.1.S1_at	PTGES	prostaglandin E synthase	2.48892	0.0415626	0.267984
Gga.9560.1.S1_at	SMOX	spermine oxidase	2.02591	0.0422866	0.269966
Gga.3640.2.S1_a_at	KTN1	kinectin 1 (kinesin receptor)	4.13551	0.0423836	0.270054
Gga.2679.1.S1_at	FBLN1	fibulin 1	-2.30351	0.0433519	0.272744
Gga.16365.1.S1_at	SPIRE1	spire homolog 1 (Drosophila)	2.00211	0.0440907	0.274431
Gga.4414.3.S1_a_at	CD74	CD74 molecule, major histocompatibility complex, class II invariant chain	-2.22909	0.0456361	0.27794
GgaAffx.5663.1.S1_at	---	---	2.02952	0.0461452	0.279724
Gga.8752.1.S1_s_at	SNX10	sorting nexin 10	-2.47085	0.0469655	0.282254
Gga.445.1.S1_at	LOC769232	uncharacterized LOC769232	-3.62871	0.047098	0.282478
GgaAffx.12668.1.S1_s_at	ARID5B	AT rich interactive domain 5B (MRF1-like)	2.04804	0.0471905	0.282681
Gga.13478.3.S1_a_at	---	---	3.41575	0.0476876	0.283894
GgaAffx.9983.1.S1_at	TNIP2	TNFAIP3 interacting protein 2	2.70497	0.0491293	0.28743
